# Supplementary material for: {Bis[2-(3,5-dimethyl­pyrazol-1-yl-κN 2)eth­yl]amine-κN}chloridopalladium(II) chloride 0.25-hydrate
Source: Acta Crystallogr Sect E Struct Rep Online. 2010 Sep 11;66(Pt 10):m1243. doi: 10.1107/S1600536810035427 (PMC2983137; doi:10.1107/S1600536810035427)
Supplement: Supplementary file 1 [file e-66-m1243-sup1.cif]

##############################################################################
###                                                                        ###
###        Electronic paper (Acta Crystallographica Section E)             ###
###                                                                        ###
##############################################################################
#                                                                            #
# This CIF contains the data in a paper accepted for publication in Acta     #
# Crystallographica Section E. It conforms to the requirements of Notes      #
# for Authors for Section E, and has been peer reviewed under the auspices   #
# of the IUCr Commission on Journals.                                        #
#                                                                            #
# Full details of the Crystallographic Information File format               #
# are given in the paper "The Crystallographic Information File (CIF):       #
# a New Standard Archive File for Crystallography" by S. R. Hall, F. H.      #
# Allen and I. D. Brown [Acta Cryst. (1991), A47, 655-685].                  #
#                                                                            #
# The current version of the core CIF dictionary is obtainable from          #
# ftp://ftp.iucr.org/pub/cif_core.dic. The current version number is 2.4.    #
#                                                                            #
# Software is freely available for graphical display of the structure(s) in  #
# this CIF.  For information consult the CIF home page http://www.iucr.org/  #
# cif/home.html                                                              #
#                                                                            #
# This file may be used for bona fide research purposes within the           #
# scientific community so long as proper attribution is given to the journal # 
# article from which it was obtained.                                        #
#                                                                            #
##############################################################################
                                             
data_global
_audit_creation_method
;
manual editing of the CIF file
created by SHELXTL Ver. 6.10
and processed with modiCIfer-03272007.
;
_journal_date_recd_electronic     2010-08-17
_journal_date_accepted     2010-09-02
_journal_name_full     'Acta Crystallographica, Section E'
_journal_year     2010
_journal_volume     66
_journal_issue     10
_journal_page_first     m1243
_journal_page_last     m1243
_journal_paper_category     QM
_journal_coeditor_code     SU2207
_publ_contact_author_name
;
Guzei, Ilia A.
;
_publ_contact_author_address
;
Department of Chemistry
University of Wisconsin-Madison
1101 University Ave
Madison, WI  53706
USA
;
_publ_contact_author_email     iguzei@chem.wisc.edu
_publ_contact_author_fax     '608-262-0381'
_publ_contact_author_phone     '608-263-4694'
_publ_section_title
;\
{Bis[2-(3,5-dimethylpyrazol-1-yl-\k<i>N</i>^2^)ethyl]amine-\k<i>N</i>}\
chloridopalladium(II) chloride 0.25-hydrate
;
loop_
    _publ_author_name
    _publ_author_address
    'Guzei, Ilia A.'
;
Department of Chemistry
University of Wisconsin-Madison
1101 University Ave
Madison, WI 53706
USA
Department of Chemistry
University of Johannesburg
Auckland Park Kingsway Campus
Auckland Park 2006
South Africa
;
    'Spencer, Lara C.'
;
Department of Chemistry
University of Wisconsin-Madison
1101 University Ave
Madison, WI 53706
USA
;
    'Miti, Nangamso'
;
Department of Chemistry
University of Johannesburg
Auckland Park Kingsway Campus
Auckland Park 2006
South Africa
;
    'Darkwa, James'
;
Department of Chemistry
University of Johannesburg
Auckland Park Kingsway Campus
Auckland Park 2006
South Africa
;
data_I
_chemical_name_systematic
;
{Bis[2-(3,5-dimethylpyrazol-1-yl-\k<i>N</i>^2^)ethyl]amine-
\k<i>N</i>}chloridopalladium(II) chloride 0.25-hydrate
;
_chemical_name_common     ?
_chemical_formula_moiety     'C14 H23.50 Cl N5 Pd +, Cl -, 0.25(H2 O)'
_chemical_formula_sum     'C14 H23.50 Cl2 N5 O0.25 Pd'
_chemical_formula_iupac     '[Pd Cl (C14 H23 N5)] Cl, 0.25H2 O'
_chemical_formula_weight     443.68
_chemical_melting_point     ?
_symmetry_cell_setting     monoclinic
_symmetry_space_group_name_H-M     'P 21/n'
_symmetry_space_group_name_Hall     '-P 2yn'
loop_
    _symmetry_equiv_pos_as_xyz
    'x, y, z'
    '-x+1/2, y+1/2, -z+1/2'
    '-x, -y, -z'
    'x-1/2, -y-1/2, z-1/2'
_cell_length_a     10.5995(8)
_cell_length_b     12.4740(9)
_cell_length_c     13.8168(10)
_cell_angle_alpha     90.00
_cell_angle_beta     99.8650(10)
_cell_angle_gamma     90.00
_cell_volume     1799.8(2)
_cell_formula_units_Z     4
_cell_measurement_reflns_used     11031
_cell_measurement_theta_min     2.21
_cell_measurement_theta_max     30.01
_cell_measurement_temperature     100(2)
_exptl_crystal_description     block
_exptl_crystal_colour     yellow
_exptl_crystal_size_max     0.27
_exptl_crystal_size_mid     0.27
_exptl_crystal_size_min     0.19
_exptl_crystal_density_diffrn     1.636
_exptl_crystal_density_meas     ?
_exptl_crystal_density_method     'not measured'
_exptl_crystal_F_000     898
_exptl_absorpt_coefficient_mu     1.333
_exptl_absorpt_correction_type     multi-scan
_exptl_absorpt_process_details     '(SADABS; Bruker, 2000)'
_exptl_absorpt_correction_T_min     0.7148
_exptl_absorpt_correction_T_max     0.7858
_exptl_special_details
;
;
_diffrn_ambient_temperature     100(2)
_diffrn_radiation_type     'Mo K\a'
_diffrn_radiation_wavelength     0.71073
_diffrn_radiation_source     'fine-focus sealed tube'
_diffrn_radiation_monochromator     graphite
_diffrn_measurement_device_type     'Bruker CCD 1000 area-detector'
_diffrn_measurement_method     '0.30\% \w and 0.4 \% \f scans'
_diffrn_detector_area_resol_mean     ?
_diffrn_reflns_number     26455
_diffrn_reflns_av_R_equivalents     0.0285
_diffrn_reflns_av_sigmaI/netI     0.0209
_diffrn_reflns_theta_min     2.21
_diffrn_reflns_theta_max     30.01
_diffrn_reflns_theta_full     30.01
_diffrn_measured_fraction_theta_max     0.987
_diffrn_measured_fraction_theta_full     0.987
_diffrn_reflns_limit_h_min     -14
_diffrn_reflns_limit_h_max     14
_diffrn_reflns_limit_k_min     -17
_diffrn_reflns_limit_k_max     17
_diffrn_reflns_limit_l_min     -18
_diffrn_reflns_limit_l_max     19
_diffrn_standards_number     0
_diffrn_standards_interval_count     .
_diffrn_standards_interval_time     .
_diffrn_standards_decay_%     .
_refine_special_details
;
Refinement of <i>F</i>^2^ against ALL reflections. The weighted <i>R</i>-factor
<i>wR</i> and goodness of fit <i>S</i> are based on <i>F</i>^2^, conventional
<i>R</i>-factors <i>R</i> are based on <i>F</i>, with <i>F</i> set to zero for
negative <i>F</i>^2^. The threshold expression of <i>F</i>^2^ >
\s(<i>F</i>^2^) is used only for calculating <i>R</i>-factors(gt) <i>etc</i>.
and is not relevant to the choice of reflections for refinement.
<i>R</i>-factors based on <i>F</i>^2^ are statistically about twice as large
as those based on <i>F</i>, and <i>R</i>- factors based on ALL data will be
even larger.
;
_reflns_number_total     5182
_reflns_number_gt     4450
_reflns_threshold_expression     I>2\s(I)
_refine_ls_structure_factor_coef     Fsqd
_refine_ls_matrix_type     full
_refine_ls_R_factor_all     0.0303
_refine_ls_R_factor_gt     0.0230
_refine_ls_wR_factor_gt     0.0529
_refine_ls_wR_factor_ref     0.0566
_refine_ls_goodness_of_fit_ref     1.012
_refine_ls_restrained_S_all     0.951
_refine_ls_number_reflns     5182
_refine_ls_number_parameters     415
_refine_ls_number_restraints     691
_refine_ls_hydrogen_treatment     constr
_refine_ls_weighting_scheme     calc
_refine_ls_weighting_details
         'calc w=1/[\s^2^(Fo^2^)+(0.0271P)^2^+0.7513P] where P=(Fo^2^+2Fc^2^)/3'
_atom_sites_solution_hydrogens     geom
_atom_sites_solution_primary     direct
_atom_sites_solution_secondary     difmap
_refine_ls_shift/su_max     0.001
_refine_ls_shift/su_mean     0.000
_refine_diff_density_max     0.440
_refine_diff_density_min     -0.281
_refine_ls_extinction_method     none
_refine_ls_extinction_coef     ?
loop_
    _atom_type_symbol
    _atom_type_description
    _atom_type_scat_dispersion_real
    _atom_type_scat_dispersion_imag
    _atom_type_scat_source
    'C' 'C' 0.0033 0.0016
                         'International Tables Vol C Tables 4.2.6.8 and 6.1.1.4'
    'H' 'H' 0.0000 0.0000
                         'International Tables Vol C Tables 4.2.6.8 and 6.1.1.4'
    'N' 'N' 0.0061 0.0033
                         'International Tables Vol C Tables 4.2.6.8 and 6.1.1.4'
    'Cl' 'Cl' 0.1484 0.1585
                         'International Tables Vol C Tables 4.2.6.8 and 6.1.1.4'
    'Pd' 'Pd' -0.9988 1.0072
                         'International Tables Vol C Tables 4.2.6.8 and 6.1.1.4'
    'O' 'O' 0.0106 0.0060
                         'International Tables Vol C Tables 4.2.6.8 and 6.1.1.4'
_computing_data_collection     'SMART (Bruker, 2000)'
_computing_cell_refinement     'SAINT-Plus (Bruker, 2007)'
_computing_data_reduction     'SAINT-Plus (Bruker, 2007)'
_computing_structure_solution     'SHELXS97 (Sheldrick, 2008)'
_computing_structure_refinement
                       'SHELXL97 (Sheldrick, 2008) and FCF_filter (Guzei, 2007)'
_computing_molecular_graphics
                     'SHELXTL (Sheldrick, 2008) and DIAMOND (Brandenburg, 2009)'
_computing_publication_material
'SHELXTL (Sheldrick, 2008), publCIF (Westrip, 2010) and modiCIFer (Guzei, 2007)'
loop_
    _atom_site_type_symbol
    _atom_site_label
    _atom_site_fract_x
    _atom_site_fract_y
    _atom_site_fract_z
    _atom_site_U_iso_or_equiv
    _atom_site_adp_type
    _atom_site_calc_flag
    _atom_site_refinement_flags
    _atom_site_occupancy
    _atom_site_disorder_assembly
    _atom_site_disorder_group
    Pd Pd1 0.80405(12) 0.79001(8) 1.01257(6) 0.01812(12) Uani d PDU 0.584(4) A 1
    Cl Cl1 0.72843(17) 0.72421(12) 1.14792(8) 0.0288(3) Uani d PDU 0.584(4) A 1
    Cl Cl2 0.67632(16) 0.72034(5) 0.71803(7) 0.0260(3) Uani d PU 0.584(4) A 1
    N N1 0.7742(3) 0.9419(3) 1.0504(3) 0.0226(6) Uani d PDU 0.584(4) A 1
    N N2 0.7043(4) 1.0067(3) 0.9815(3) 0.0227(7) Uani d PDU 0.584(4) A 1
    N N3 0.8628(7) 0.8406(9) 0.8864(7) 0.0196(12) Uani d PDU 0.584(4) A 1
    H H3 0.8127 0.8008 0.8374 0.024 Uiso calc PR 0.584(4) A 1
    N N4 0.9397(10) 0.6260(7) 0.9251(9) 0.0213(12) Uani d PDU 0.584(4) A 1
    N N5 0.8247(14) 0.6423(8) 0.9573(12) 0.0211(18) Uani d PDU 0.584(4) A 1
    C C1 0.8615(4) 0.9538(4) 1.2288(3) 0.0343(8) Uani d PU 0.584(4) A 1
    H H1A 0.8131 0.8997 1.2586 0.051 Uiso calc PR 0.584(4) A 1
    H H1B 0.8834 1.0134 1.2748 0.051 Uiso calc PR 0.584(4) A 1
    H H1C 0.9402 0.9217 1.2137 0.051 Uiso calc PR 0.584(4) A 1
    C C2 0.7825(4) 0.9942(4) 1.1371(3) 0.0245(8) Uani d PDU 0.584(4) A 1
    C C3 0.7174(5) 1.0910(5) 1.1218(4) 0.0304(9) Uani d PU 0.584(4) A 1
    H H3A 0.7074 1.1427 1.1704 0.036 Uiso calc PR 0.584(4) A 1
    C C4 0.6704(5) 1.0979(4) 1.0231(4) 0.0266(8) Uani d PU 0.584(4) A 1
    C C5 0.5964(6) 1.1848(5) 0.9651(5) 0.0409(11) Uani d PU 0.584(4) A 1
    H H5A 0.6469 1.2144 0.9182 0.061 Uiso calc PR 0.584(4) A 1
    H H5B 0.5777 1.2416 1.0095 0.061 Uiso calc PR 0.584(4) A 1
    H H5C 0.5160 1.1556 0.9292 0.061 Uiso calc PR 0.584(4) A 1
    C C6 0.7008(4) 0.9829(4) 0.8770(4) 0.0238(9) Uani d PU 0.584(4) A 1
    H H6A 0.6694 1.0465 0.8372 0.029 Uiso calc PR 0.584(4) A 1
    H H6B 0.6405 0.9231 0.8570 0.029 Uiso calc PR 0.584(4) A 1
    C C7 0.8313(5) 0.9530(5) 0.8579(4) 0.0235(9) Uani d PDU 0.584(4) A 1
    H H7A 0.8344 0.9625 0.7872 0.028 Uiso calc PR 0.584(4) A 1
    H H7B 0.8959 1.0013 0.8956 0.028 Uiso calc PR 0.584(4) A 1
    C C8 0.9946(5) 0.8097(5) 0.8785(4) 0.0286(10) Uani d PDU 0.584(4) A 1
    H H8A 1.0532 0.8700 0.9008 0.034 Uiso calc PR 0.584(4) A 1
    H H8B 0.9996 0.7950 0.8088 0.034 Uiso calc PR 0.584(4) A 1
    C C9 1.0378(8) 0.7104(5) 0.9401(6) 0.0259(12) Uani d PU 0.584(4) A 1
    H H9A 1.1180 0.6826 0.9218 0.031 Uiso calc PR 0.584(4) A 1
    H H9B 1.0558 0.7304 1.0104 0.031 Uiso calc PR 0.584(4) A 1
    C C10 1.0477(4) 0.4927(4) 0.8342(2) 0.0369(8) Uani d PU 0.584(4) A 1
    H H10A 1.0551 0.5399 0.7787 0.055 Uiso calc PR 0.584(4) A 1
    H H10B 1.0302 0.4193 0.8102 0.055 Uiso calc PR 0.584(4) A 1
    H H10C 1.1281 0.4940 0.8813 0.055 Uiso calc PR 0.584(4) A 1
    C C11 0.9421(5) 0.5300(4) 0.8827(4) 0.0218(9) Uani d PU 0.584(4) A 1
    C C12 0.8283(4) 0.4817(4) 0.8913(3) 0.0233(7) Uani d PU 0.584(4) A 1
    H H12 0.8009 0.4123 0.8685 0.028 Uiso calc PR 0.584(4) A 1
    C C13 0.7602(7) 0.5541(6) 0.9401(5) 0.0233(11) Uani d PDU 0.584(4) A 1
    C C14 0.6270(4) 0.5440(4) 0.9603(3) 0.0325(8) Uani d PU 0.584(4) A 1
    H H14A 0.6253 0.5644 1.0286 0.049 Uiso calc PR 0.584(4) A 1
    H H14B 0.5982 0.4696 0.9498 0.049 Uiso calc PR 0.584(4) A 1
    H H14C 0.5701 0.5912 0.9160 0.049 Uiso calc PR 0.584(4) A 1
    Pd Pd1A 0.77404(15) 0.77658(11) 1.00983(9) 0.01597(15) Uani d PDU 0.416(4) A
                                                                               2
    Cl Cl1A 0.68638(18) 0.69209(17) 1.13068(12) 0.0258(3) Uani d PDU 0.416(4) A
                                                                               2
    Cl Cl2A 0.7350(3) 0.72156(8) 0.69987(10) 0.0311(5) Uani d PU 0.416(4) A 2
    N N1A 0.7336(4) 0.9221(4) 1.0594(4) 0.0195(8) Uani d PDU 0.416(4) A 2
    N N2A 0.6665(5) 0.9933(5) 0.9944(4) 0.0219(9) Uani d PDU 0.416(4) A 2
    N N3A 0.8351(11) 0.8443(12) 0.8917(9) 0.0164(12) Uani d PDU 0.416(4) A 2
    H H3B 0.7974 0.8038 0.8379 0.020 Uiso calc PR 0.416(4) A 2
    N N4A 0.9562(12) 0.6458(9) 0.9264(12) 0.0152(14) Uani d PDU 0.416(4) A 2
    N N5A 0.8447(19) 0.6399(11) 0.9623(16) 0.0165(17) Uani d PDU 0.416(4) A 2
    C C1A 0.8271(5) 0.9143(4) 1.2373(4) 0.0289(10) Uani d PU 0.416(4) A 2
    H H1D 0.7743 0.8595 1.2619 0.043 Uiso calc PR 0.416(4) A 2
    H H1E 0.8529 0.9682 1.2885 0.043 Uiso calc PR 0.416(4) A 2
    H H1F 0.9036 0.8806 1.2197 0.043 Uiso calc PR 0.416(4) A 2
    C C2A 0.7510(5) 0.9674(5) 1.1478(4) 0.0212(10) Uani d PDU 0.416(4) A 2
    C C3A 0.6937(7) 1.0679(6) 1.1386(6) 0.0252(11) Uani d PU 0.416(4) A 2
    H H3C 0.6909 1.1175 1.1904 0.030 Uiso calc PR 0.416(4) A 2
    C C4A 0.6421(6) 1.0829(5) 1.0422(5) 0.0238(11) Uani d PU 0.416(4) A 2
    C C5A 0.5703(9) 1.1756(7) 0.9907(6) 0.0428(16) Uani d PU 0.416(4) A 2
    H H5D 0.6213 1.2085 0.9457 0.064 Uiso calc PR 0.416(4) A 2
    H H5E 0.5539 1.2288 1.0392 0.064 Uiso calc PR 0.416(4) A 2
    H H5F 0.4887 1.1504 0.9533 0.064 Uiso calc PR 0.416(4) A 2
    C C6A 0.6608(6) 0.9767(6) 0.8892(5) 0.0198(11) Uani d PU 0.416(4) A 2
    H H6C 0.6234 1.0407 0.8527 0.024 Uiso calc PR 0.416(4) A 2
    H H6D 0.6053 0.9144 0.8672 0.024 Uiso calc PR 0.416(4) A 2
    C C7A 0.7925(6) 0.9571(6) 0.8680(6) 0.0190(12) Uani d PDU 0.416(4) A 2
    H H7C 0.8533 1.0073 0.9072 0.023 Uiso calc PR 0.416(4) A 2
    H H7D 0.7936 0.9714 0.7976 0.023 Uiso calc PR 0.416(4) A 2
    C C8A 0.9775(8) 0.8360(6) 0.8929(6) 0.0229(12) Uani d PDU 0.416(4) A 2
    H H8C 1.0202 0.9013 0.9233 0.027 Uiso calc PR 0.416(4) A 2
    H H8D 0.9939 0.8315 0.8246 0.027 Uiso calc PR 0.416(4) A 2
    C C9A 1.0336(11) 0.7383(7) 0.9498(9) 0.0220(15) Uani d PU 0.416(4) A 2
    H H9C 1.1202 0.7243 0.9348 0.026 Uiso calc PR 0.416(4) A 2
    H H9D 1.0424 0.7530 1.0211 0.026 Uiso calc PR 0.416(4) A 2
    C C10A 1.0903(4) 0.5384(4) 0.8307(3) 0.0243(8) Uani d PU 0.416(4) A 2
    H H10D 1.0891 0.5889 0.7762 0.036 Uiso calc PR 0.416(4) A 2
    H H10E 1.0908 0.4648 0.8059 0.036 Uiso calc PR 0.416(4) A 2
    H H10F 1.1673 0.5505 0.8799 0.036 Uiso calc PR 0.416(4) A 2
    C C11A 0.9752(7) 0.5549(6) 0.8762(5) 0.0184(11) Uani d PU 0.416(4) A 2
    C C12A 0.8706(6) 0.4902(5) 0.8755(4) 0.0197(10) Uani d PU 0.416(4) A 2
    H H12A 0.8595 0.4204 0.8478 0.024 Uiso calc PR 0.416(4) A 2
    C C13A 0.7836(8) 0.5442(8) 0.9224(7) 0.0197(14) Uani d PDU 0.416(4) A 2
    C C14A 0.6521(5) 0.5147(5) 0.9364(4) 0.0298(11) Uani d PU 0.416(4) A 2
    H H14D 0.6495 0.5092 1.0068 0.045 Uiso calc PR 0.416(4) A 2
    H H14E 0.6285 0.4456 0.9047 0.045 Uiso calc PR 0.416(4) A 2
    H H14F 0.5917 0.5699 0.9070 0.045 Uiso calc PR 0.416(4) A 2
    O O1W 0.5114(4) 0.7644(3) 0.8052(3) 0.0239(8) Uani d P 0.25 . .
loop_
    _atom_site_aniso_label
    _atom_site_aniso_U_11
    _atom_site_aniso_U_22
    _atom_site_aniso_U_33
    _atom_site_aniso_U_12
    _atom_site_aniso_U_13
    _atom_site_aniso_U_23
    Pd1 0.0221(3) 0.0185(2) 0.01357(11) 0.00310(19) 0.0024(2) 0.00027(12)
    Cl1 0.0386(6) 0.0284(5) 0.0217(4) 0.0100(4) 0.0115(4) 0.0077(3)
    Cl2 0.0367(6) 0.0176(3) 0.0212(3) -0.0021(3) -0.0023(3) -0.0008(2)
    N1 0.0281(18) 0.0243(14) 0.0150(11) 0.0044(12) 0.0020(12) -0.0012(9)
    N2 0.025(2) 0.0190(14) 0.0216(15) 0.0028(13) -0.0026(12) 0.0003(10)
    N3 0.019(3) 0.0227(17) 0.0169(13) -0.001(2) 0.0025(16) 0.0033(11)
    N4 0.021(2) 0.022(3) 0.0189(14) -0.0030(17) -0.0023(15) -0.002(2)
    N5 0.018(4) 0.0246(19) 0.020(2) 0.0068(17) 0.002(3) 0.0044(14)
    C1 0.0361(19) 0.048(3) 0.0175(13) -0.0009(15) 0.0020(12) -0.0069(15)
    C2 0.0242(19) 0.029(2) 0.0202(15) -0.0046(13) 0.0044(12) -0.0081(13)
    C3 0.031(2) 0.023(2) 0.039(2) -0.0032(15) 0.0121(15) -0.0087(16)
    C4 0.022(2) 0.0230(18) 0.037(2) -0.0017(13) 0.0088(14) 0.0004(14)
    C5 0.040(2) 0.0256(18) 0.061(3) 0.0132(15) 0.0178(19) 0.009(2)
    C6 0.028(3) 0.0209(14) 0.0195(16) -0.0031(18) -0.0034(16) 0.0009(11)
    C7 0.032(3) 0.0215(15) 0.0156(16) -0.0040(19) -0.0001(16) 0.0030(11)
    C8 0.0254(19) 0.033(3) 0.028(2) 0.0020(18) 0.0088(13) 0.0016(17)
    C9 0.0310(17) 0.027(3) 0.0191(19) 0.002(2) 0.0020(13) 0.002(2)
    C10 0.0388(19) 0.053(2) 0.0182(12) 0.0216(16) 0.0019(12) -0.0002(14)
    C11 0.025(3) 0.022(3) 0.0175(14) 0.0099(17) 0.0012(16) -0.0002(16)
    C12 0.031(2) 0.0193(15) 0.0172(16) 0.0045(16) -0.0035(13) 0.0013(12)
    C13 0.034(3) 0.0192(16) 0.017(2) 0.0105(16) 0.0048(14) 0.0032(14)
    C14 0.0299(18) 0.033(2) 0.034(2) -0.0002(14) 0.0056(13) 0.0060(14)
    Pd1A 0.0168(4) 0.0158(3) 0.01479(16) 0.0016(2) 0.0015(2) 0.00192(15)
    Cl1A 0.0246(6) 0.0282(7) 0.0266(5) 0.0077(5) 0.0097(5) 0.0115(5)
    Cl2A 0.0471(11) 0.0213(5) 0.0215(5) 0.0048(5) -0.0038(5) -0.0035(3)
    N1A 0.016(2) 0.025(2) 0.0169(15) 0.0068(14) 0.0022(14) 0.0038(13)
    N2A 0.020(2) 0.023(2) 0.0231(19) 0.0004(17) 0.0029(16) 0.0017(14)
    N3A 0.014(4) 0.0178(19) 0.016(2) 0.000(2) -0.0004(19) -0.0007(15)
    N4A 0.016(3) 0.015(3) 0.0155(19) 0.001(2) 0.005(2) -0.004(2)
    N5A 0.012(4) 0.015(2) 0.021(3) 0.0065(18) -0.003(3) 0.0012(17)
    C1A 0.035(3) 0.033(3) 0.0186(17) 0.0070(18) 0.0032(17) -0.0008(18)
    C2A 0.021(2) 0.023(3) 0.0217(18) 0.0015(17) 0.0075(16) 0.0012(16)
    C3A 0.028(3) 0.022(3) 0.028(2) -0.0028(19) 0.0124(18) -0.0037(18)
    C4A 0.022(3) 0.016(2) 0.037(3) 0.0018(18) 0.0167(18) 0.0000(18)
    C5A 0.056(4) 0.031(3) 0.048(4) 0.021(3) 0.028(3) 0.013(2)
    C6A 0.018(3) 0.019(2) 0.021(2) 0.0039(19) 0.0006(18) 0.0056(14)
    C7A 0.024(4) 0.0173(19) 0.015(2) -0.003(2) 0.002(2) 0.0025(14)
    C8A 0.032(3) 0.017(3) 0.020(2) 0.0082(19) 0.0079(18) 0.0021(18)
    C9A 0.022(2) 0.016(3) 0.026(3) -0.002(2) -0.0006(17) -0.004(2)
    C10A 0.025(2) 0.027(2) 0.0230(17) 0.0089(15) 0.0092(14) 0.0037(15)
    C11A 0.024(3) 0.017(3) 0.0131(17) -0.0023(17) -0.0006(18) 0.0052(16)
    C12A 0.026(3) 0.017(2) 0.0171(19) 0.003(2) 0.0065(19) 0.0016(14)
    C13A 0.019(3) 0.024(3) 0.016(3) -0.001(2) 0.0010(19) 0.001(2)
    C14A 0.025(2) 0.036(3) 0.028(3) -0.0013(19) 0.0044(17) 0.0051(19)
    O1W 0.0207(18) 0.024(2) 0.028(2) -0.0029(14) 0.0055(15) -0.0101(15)
_geom_special_details
;
All e.s.d.'s (except the e.s.d. in the dihedral angle between two l.s. planes)
are estimated using the full covariance matrix. The cell e.s.d.'s are taken
into account individually in the estimation of e.s.d.'s in distances, angles
and torsion angles; correlations between e.s.d.'s in cell parameters are only
used when they are defined by crystal symmetry. An approximate (isotropic)
treatment of cell e.s.d.'s is used for estimating e.s.d.'s involving l.s.
planes.
;
loop_
    _geom_bond_atom_site_label_1
    _geom_bond_atom_site_label_2
    _geom_bond_site_symmetry_2
    _geom_bond_distance
    _geom_bond_publ_flag
    Pd1 N1 . 2.005(4) ?
    Pd1 N5 . 2.021(8) ?
    Pd1 N3 . 2.048(6) ?
    Pd1 Cl1 . 2.3079(12) ?
    N1 C2 . 1.353(5) ?
    N1 N2 . 1.367(6) ?
    N2 C4 . 1.350(7) ?
    N2 C6 . 1.468(6) ?
    N3 C8 . 1.471(7) ?
    N3 C7 . 1.479(11) ?
    N3 H3 . 0.9300 ?
    N4 C11 . 1.335(9) ?
    N4 N5 . 1.381(14) ?
    N4 C9 . 1.470(9) ?
    N5 C13 . 1.296(14) ?
    C1 C2 . 1.483(6) ?
    C1 H1A . 0.9800 ?
    C1 H1B . 0.9800 ?
    C1 H1C . 0.9800 ?
    C2 C3 . 1.388(8) ?
    C3 C4 . 1.372(8) ?
    C3 H3A . 0.9500 ?
    C4 C5 . 1.489(8) ?
    C5 H5A . 0.9800 ?
    C5 H5B . 0.9800 ?
    C5 H5C . 0.9800 ?
    C6 C7 . 1.500(5) ?
    C6 H6A . 0.9900 ?
    C6 H6B . 0.9900 ?
    C7 H7A . 0.9900 ?
    C7 H7B . 0.9900 ?
    C8 C9 . 1.528(9) ?
    C8 H8A . 0.9900 ?
    C8 H8B . 0.9900 ?
    C9 H9A . 0.9900 ?
    C9 H9B . 0.9900 ?
    C10 C11 . 1.476(6) ?
    C10 H10A . 0.9800 ?
    C10 H10B . 0.9800 ?
    C10 H10C . 0.9800 ?
    C11 C12 . 1.372(5) ?
    C12 C13 . 1.399(5) ?
    C12 H12 . 0.9500 ?
    C13 C14 . 1.490(7) ?
    C14 H14A . 0.9800 ?
    C14 H14B . 0.9800 ?
    C14 H14C . 0.9800 ?
    Pd1A N1A . 2.013(5) ?
    Pd1A N5A . 2.017(10) ?
    Pd1A N3A . 2.039(8) ?
    Pd1A Cl1A . 2.3009(16) ?
    N1A C2A . 1.328(8) ?
    N1A N2A . 1.372(8) ?
    N2A C4A . 1.345(10) ?
    N2A C6A . 1.460(9) ?
    N3A C7A . 1.497(14) ?
    N3A C8A . 1.511(11) ?
    N3A H3B . 0.9300 ?
    N4A N5A . 1.360(19) ?
    N4A C11A . 1.362(13) ?
    N4A C9A . 1.421(12) ?
    N5A C13A . 1.423(17) ?
    C1A C2A . 1.510(8) ?
    C1A H1D . 0.9800 ?
    C1A H1E . 0.9800 ?
    C1A H1F . 0.9800 ?
    C2A C3A . 1.390(10) ?
    C3A C4A . 1.364(11) ?
    C3A H3C . 0.9500 ?
    C4A C5A . 1.496(11) ?
    C5A H5D . 0.9800 ?
    C5A H5E . 0.9800 ?
    C5A H5F . 0.9800 ?
    C6A C7A . 1.495(7) ?
    C6A H6C . 0.9900 ?
    C6A H6D . 0.9900 ?
    C7A H7C . 0.9900 ?
    C7A H7D . 0.9900 ?
    C8A C9A . 1.515(12) ?
    C8A H8C . 0.9900 ?
    C8A H8D . 0.9900 ?
    C9A H9C . 0.9900 ?
    C9A H9D . 0.9900 ?
    C10A C11A . 1.479(8) ?
    C10A H10D . 0.9800 ?
    C10A H10E . 0.9800 ?
    C10A H10F . 0.9800 ?
    C11A C12A . 1.371(6) ?
    C12A C13A . 1.389(7) ?
    C12A H12A . 0.9500 ?
    C13A C14A . 1.486(9) ?
    C14A H14D . 0.9800 ?
    C14A H14E . 0.9800 ?
    C14A H14F . 0.9800 ?
loop_
    _geom_angle_atom_site_label_1
    _geom_angle_atom_site_label_2
    _geom_angle_atom_site_label_3
    _geom_angle_site_symmetry_1
    _geom_angle_site_symmetry_3
    _geom_angle
    _geom_angle_publ_flag
    N1 Pd1 N5 . . 172.9(5) ?
    N1 Pd1 N3 . . 90.9(3) ?
    N5 Pd1 N3 . . 83.7(5) ?
    N1 Pd1 Cl1 . . 91.86(10) ?
    N5 Pd1 Cl1 . . 93.3(4) ?
    N3 Pd1 Cl1 . . 175.9(4) ?
    C2 N1 N2 . . 106.1(4) ?
    C2 N1 Pd1 . . 134.2(3) ?
    N2 N1 Pd1 . . 117.9(3) ?
    C4 N2 N1 . . 110.7(4) ?
    C4 N2 C6 . . 128.7(4) ?
    N1 N2 C6 . . 119.0(4) ?
    C8 N3 C7 . . 113.7(6) ?
    C8 N3 Pd1 . . 114.5(5) ?
    C7 N3 Pd1 . . 115.5(5) ?
    C8 N3 H3 . . 103.7 ?
    C7 N3 H3 . . 103.7 ?
    Pd1 N3 H3 . . 103.7 ?
    C11 N4 N5 . . 110.9(7) ?
    C11 N4 C9 . . 129.6(8) ?
    N5 N4 C9 . . 119.5(8) ?
    C13 N5 N4 . . 106.5(6) ?
    C13 N5 Pd1 . . 139.0(8) ?
    N4 N5 Pd1 . . 114.5(8) ?
    N1 C2 C3 . . 109.2(4) ?
    N1 C2 C1 . . 122.3(4) ?
    C3 C2 C1 . . 128.2(4) ?
    C4 C3 C2 . . 107.0(5) ?
    C4 C3 H3A . . 126.5 ?
    C2 C3 H3A . . 126.5 ?
    N2 C4 C3 . . 107.0(5) ?
    N2 C4 C5 . . 122.5(5) ?
    C3 C4 C5 . . 130.5(5) ?
    N2 C6 C7 . . 110.8(4) ?
    N2 C6 H6A . . 109.5 ?
    C7 C6 H6A . . 109.5 ?
    N2 C6 H6B . . 109.5 ?
    C7 C6 H6B . . 109.5 ?
    H6A C6 H6B . . 108.1 ?
    N3 C7 C6 . . 111.2(4) ?
    N3 C7 H7A . . 109.4 ?
    C6 C7 H7A . . 109.4 ?
    N3 C7 H7B . . 109.4 ?
    C6 C7 H7B . . 109.4 ?
    H7A C7 H7B . . 108.0 ?
    N3 C8 C9 . . 111.6(6) ?
    N3 C8 H8A . . 109.3 ?
    C9 C8 H8A . . 109.3 ?
    N3 C8 H8B . . 109.3 ?
    C9 C8 H8B . . 109.3 ?
    H8A C8 H8B . . 108.0 ?
    N4 C9 C8 . . 111.4(7) ?
    N4 C9 H9A . . 109.3 ?
    C8 C9 H9A . . 109.3 ?
    N4 C9 H9B . . 109.3 ?
    C8 C9 H9B . . 109.3 ?
    H9A C9 H9B . . 108.0 ?
    N4 C11 C12 . . 105.8(5) ?
    N4 C11 C10 . . 123.8(5) ?
    C12 C11 C10 . . 130.4(4) ?
    C11 C12 C13 . . 107.0(5) ?
    C11 C12 H12 . . 126.5 ?
    C13 C12 H12 . . 126.5 ?
    N5 C13 C12 . . 109.7(6) ?
    N5 C13 C14 . . 121.7(6) ?
    C12 C13 C14 . . 128.2(6) ?
    N1A Pd1A N5A . . 170.5(6) ?
    N1A Pd1A N3A . . 90.8(4) ?
    N5A Pd1A N3A . . 84.5(7) ?
    N1A Pd1A Cl1A . . 91.72(13) ?
    N5A Pd1A Cl1A . . 93.9(6) ?
    N3A Pd1A Cl1A . . 173.5(4) ?
    C2A N1A N2A . . 107.5(5) ?
    C2A N1A Pd1A . . 133.8(4) ?
    N2A N1A Pd1A . . 118.5(4) ?
    C4A N2A N1A . . 109.8(6) ?
    C4A N2A C6A . . 128.9(6) ?
    N1A N2A C6A . . 119.3(6) ?
    C7A N3A C8A . . 109.2(9) ?
    C7A N3A Pd1A . . 116.1(6) ?
    C8A N3A Pd1A . . 114.6(7) ?
    C7A N3A H3B . . 105.2 ?
    C8A N3A H3B . . 105.2 ?
    Pd1A N3A H3B . . 105.2 ?
    N5A N4A C11A . . 110.8(8) ?
    N5A N4A C9A . . 117.7(11) ?
    C11A N4A C9A . . 131.4(9) ?
    N4A N5A C13A . . 105.7(9) ?
    N4A N5A Pd1A . . 117.8(11) ?
    C13A N5A Pd1A . . 131.7(12) ?
    C2A C1A H1D . . 109.5 ?
    C2A C1A H1E . . 109.5 ?
    H1D C1A H1E . . 109.5 ?
    C2A C1A H1F . . 109.5 ?
    H1D C1A H1F . . 109.5 ?
    H1E C1A H1F . . 109.5 ?
    N1A C2A C3A . . 108.1(6) ?
    N1A C2A C1A . . 122.5(5) ?
    C3A C2A C1A . . 129.4(6) ?
    C4A C3A C2A . . 107.9(7) ?
    C4A C3A H3C . . 126.0 ?
    C2A C3A H3C . . 126.0 ?
    N2A C4A C3A . . 106.7(7) ?
    N2A C4A C5A . . 122.3(7) ?
    C3A C4A C5A . . 131.0(7) ?
    C4A C5A H5D . . 109.5 ?
    C4A C5A H5E . . 109.5 ?
    H5D C5A H5E . . 109.5 ?
    C4A C5A H5F . . 109.5 ?
    H5D C5A H5F . . 109.5 ?
    H5E C5A H5F . . 109.5 ?
    N2A C6A C7A . . 109.7(5) ?
    N2A C6A H6C . . 109.7 ?
    C7A C6A H6C . . 109.7 ?
    N2A C6A H6D . . 109.7 ?
    C7A C6A H6D . . 109.7 ?
    H6C C6A H6D . . 108.2 ?
    C6A C7A N3A . . 111.5(6) ?
    C6A C7A H7C . . 109.3 ?
    N3A C7A H7C . . 109.3 ?
    C6A C7A H7D . . 109.3 ?
    N3A C7A H7D . . 109.3 ?
    H7C C7A H7D . . 108.0 ?
    N3A C8A C9A . . 111.3(8) ?
    N3A C8A H8C . . 109.4 ?
    C9A C8A H8C . . 109.4 ?
    N3A C8A H8D . . 109.4 ?
    C9A C8A H8D . . 109.4 ?
    H8C C8A H8D . . 108.0 ?
    N4A C9A C8A . . 112.0(10) ?
    N4A C9A H9C . . 109.2 ?
    C8A C9A H9C . . 109.2 ?
    N4A C9A H9D . . 109.2 ?
    C8A C9A H9D . . 109.2 ?
    H9C C9A H9D . . 107.9 ?
    C11A C10A H10D . . 109.5 ?
    C11A C10A H10E . . 109.5 ?
    H10D C10A H10E . . 109.5 ?
    C11A C10A H10F . . 109.5 ?
    H10D C10A H10F . . 109.5 ?
    H10E C10A H10F . . 109.5 ?
    N4A C11A C12A . . 107.7(7) ?
    N4A C11A C10A . . 122.5(6) ?
    C12A C11A C10A . . 129.8(7) ?
    C11A C12A C13A . . 108.2(7) ?
    C11A C12A H12A . . 125.9 ?
    C13A C12A H12A . . 125.9 ?
    C12A C13A N5A . . 107.1(8) ?
    C12A C13A C14A . . 130.8(7) ?
    N5A C13A C14A . . 122.1(8) ?
    C13A C14A H14D . . 109.5 ?
    C13A C14A H14E . . 109.5 ?
    H14D C14A H14E . . 109.5 ?
    C13A C14A H14F . . 109.5 ?
    H14D C14A H14F . . 109.5 ?
    H14E C14A H14F . . 109.5 ?
loop_
    _geom_torsion_atom_site_label_1
    _geom_torsion_atom_site_label_2
    _geom_torsion_atom_site_label_3
    _geom_torsion_atom_site_label_4
    _geom_torsion_site_symmetry_1
    _geom_torsion_site_symmetry_2
    _geom_torsion_site_symmetry_3
    _geom_torsion_site_symmetry_4
    _geom_torsion
    _geom_torsion_publ_flag
    N3 Pd1 N1 C2 . . . . -148.4(4) ?
    Cl1 Pd1 N1 C2 . . . . 34.7(4) ?
    N3 Pd1 N1 N2 . . . . 49.4(3) ?
    Cl1 Pd1 N1 N2 . . . . -127.5(2) ?
    C2 N1 N2 C4 . . . . 0.6(4) ?
    Pd1 N1 N2 C4 . . . . 167.4(2) ?
    C2 N1 N2 C6 . . . . 167.5(3) ?
    Pd1 N1 N2 C6 . . . . -25.7(4) ?
    N1 Pd1 N3 C8 . . . . 120.0(8) ?
    N5 Pd1 N3 C8 . . . . -64.6(9) ?
    N1 Pd1 N3 C7 . . . . -15.0(7) ?
    N5 Pd1 N3 C7 . . . . 160.4(8) ?
    C11 N4 N5 C13 . . . . 3.8(17) ?
    C9 N4 N5 C13 . . . . -176.5(11) ?
    C11 N4 N5 Pd1 . . . . -175.1(8) ?
    C9 N4 N5 Pd1 . . . . 4.6(18) ?
    N3 Pd1 N5 C13 . . . . -129.7(19) ?
    Cl1 Pd1 N5 C13 . . . . 47.5(18) ?
    N3 Pd1 N5 N4 . . . . 48.7(12) ?
    Cl1 Pd1 N5 N4 . . . . -134.1(12) ?
    N2 N1 C2 C3 . . . . 0.2(4) ?
    Pd1 N1 C2 C3 . . . . -163.5(3) ?
    N2 N1 C2 C1 . . . . -174.3(3) ?
    Pd1 N1 C2 C1 . . . . 22.0(5) ?
    N1 C2 C3 C4 . . . . -0.9(4) ?
    C1 C2 C3 C4 . . . . 173.2(4) ?
    N1 N2 C4 C3 . . . . -1.2(4) ?
    C6 N2 C4 C3 . . . . -166.4(4) ?
    N1 N2 C4 C5 . . . . 178.4(4) ?
    C6 N2 C4 C5 . . . . 13.1(6) ?
    C2 C3 C4 N2 . . . . 1.2(4) ?
    C2 C3 C4 C5 . . . . -178.2(4) ?
    C4 N2 C6 C7 . . . . 121.7(5) ?
    N1 N2 C6 C7 . . . . -42.5(5) ?
    C8 N3 C7 C6 . . . . -174.3(6) ?
    Pd1 N3 C7 C6 . . . . -39.0(8) ?
    N2 C6 C7 N3 . . . . 79.1(7) ?
    C7 N3 C8 C9 . . . . 160.3(6) ?
    Pd1 N3 C8 C9 . . . . 24.4(9) ?
    C11 N4 C9 C8 . . . . 112.6(12) ?
    N5 N4 C9 C8 . . . . -67.0(14) ?
    N3 C8 C9 N4 . . . . 46.6(9) ?
    N5 N4 C11 C12 . . . . -2.5(13) ?
    C9 N4 C11 C12 . . . . 177.9(11) ?
    N5 N4 C11 C10 . . . . 175.0(9) ?
    C9 N4 C11 C10 . . . . -4.6(16) ?
    N4 C11 C12 C13 . . . . 0.3(8) ?
    C10 C11 C12 C13 . . . . -177.0(5) ?
    N4 N5 C13 C12 . . . . -3.6(15) ?
    Pd1 N5 C13 C12 . . . . 174.9(14) ?
    N4 N5 C13 C14 . . . . -176.6(9) ?
    Pd1 N5 C13 C14 . . . . 2(2) ?
    C11 C12 C13 N5 . . . . 2.2(11) ?
    C11 C12 C13 C14 . . . . 174.6(6) ?
    N3A Pd1A N1A C2A . . . . -138.0(6) ?
    Cl1A Pd1A N1A C2A . . . . 48.0(4) ?
    N3A Pd1A N1A N2A . . . . 47.0(5) ?
    Cl1A Pd1A N1A N2A . . . . -127.0(3) ?
    C2A N1A N2A C4A . . . . 0.0(5) ?
    Pd1A N1A N2A C4A . . . . 176.2(3) ?
    C2A N1A N2A C6A . . . . 165.0(4) ?
    Pd1A N1A N2A C6A . . . . -18.7(5) ?
    N1A Pd1A N3A C7A . . . . -18.1(9) ?
    N5A Pd1A N3A C7A . . . . 170.2(11) ?
    N1A Pd1A N3A C8A . . . . 110.8(9) ?
    N5A Pd1A N3A C8A . . . . -60.9(11) ?
    C11A N4A N5A C13A . . . . -7(2) ?
    C9A N4A N5A C13A . . . . 176.1(14) ?
    C11A N4A N5A Pd1A . . . . -165.3(12) ?
    C9A N4A N5A Pd1A . . . . 18(2) ?
    N3A Pd1A N5A N4A . . . . 39.0(17) ?
    Cl1A Pd1A N5A N4A . . . . -147.3(17) ?
    N3A Pd1A N5A C13A . . . . -113(2) ?
    Cl1A Pd1A N5A C13A . . . . 61(2) ?
    N2A N1A C2A C3A . . . . 0.4(5) ?
    Pd1A N1A C2A C3A . . . . -175.0(4) ?
    N2A N1A C2A C1A . . . . -177.0(4) ?
    Pd1A N1A C2A C1A . . . . 7.6(7) ?
    N1A C2A C3A C4A . . . . -0.6(6) ?
    C1A C2A C3A C4A . . . . 176.5(5) ?
    N1A N2A C4A C3A . . . . -0.4(6) ?
    C6A N2A C4A C3A . . . . -163.6(5) ?
    N1A N2A C4A C5A . . . . 179.9(5) ?
    C6A N2A C4A C5A . . . . 16.7(9) ?
    C2A C3A C4A N2A . . . . 0.6(6) ?
    C2A C3A C4A C5A . . . . -179.7(6) ?
    C4A N2A C6A C7A . . . . 112.8(7) ?
    N1A N2A C6A C7A . . . . -49.0(7) ?
    N2A C6A C7A N3A . . . . 78.9(9) ?
    C8A N3A C7A C6A . . . . -166.3(7) ?
    Pd1A N3A C7A C6A . . . . -34.8(11) ?
    C7A N3A C8A C9A . . . . 160.0(7) ?
    Pd1A N3A C8A C9A . . . . 27.7(12) ?
    N5A N4A C9A C8A . . . . -73.7(19) ?
    C11A N4A C9A C8A . . . . 109.9(16) ?
    N3A C8A C9A N4A . . . . 44.1(12) ?
    N5A N4A C11A C12A . . . . 2.8(18) ?
    C9A N4A C11A C12A . . . . 179.4(15) ?
    N5A N4A C11A C10A . . . . -178.8(13) ?
    C9A N4A C11A C10A . . . . -2(2) ?
    N4A C11A C12A C13A . . . . 2.6(11) ?
    C10A C11A C12A C13A . . . . -175.7(8) ?
    C11A C12A C13A N5A . . . . -6.7(14) ?
    C11A C12A C13A C14A . . . . 175.5(9) ?
    N4A N5A C13A C12A . . . . 8(2) ?
    Pd1A N5A C13A C12A . . . . 162.4(15) ?
    N4A N5A C13A C14A . . . . -173.8(13) ?
    Pd1A N5A C13A C14A . . . . -20(3) ?
loop_
    _geom_hbond_atom_site_label_D
    _geom_hbond_atom_site_label_H
    _geom_hbond_atom_site_label_A
    _geom_hbond_site_symmetry_A
    _geom_hbond_distance_DH
    _geom_hbond_distance_HA
    _geom_hbond_distance_DA
    _geom_hbond_angle_DHA
    N3 H3 Cl2 . 0.93 2.24 3.162(12) 173.5
    N3A H3B Cl2A . 0.93 2.17 3.088(15) 170.0
