# Supplementary material for: {Bis[2-(3,5-dimethyl­pyrazol-1-yl-κN 2)eth­yl]amine-κN}chloridopalladium(II) chloride 0.25-hydrate
Source: Acta Crystallogr Sect E Struct Rep Online. 2010 Sep 11;66(Pt 10):m1243. doi: 10.1107/S1600536810035427 (PMC2983137; doi:10.1107/S1600536810035427)
Supplement: Supplementary file 2 [file e-66-m1243-Isup2.hkl]

# 
# h,k,l, Fc-squared, Fo-squared, sigma(Fo-squared) and status flag 
# 
data_I
_shelx_title ' DARKWA85 IN P2(1)/N' 
_shelx_refln_list_code          4 
_shelx_F_calc_maximum      295.36 
_exptl_crystal_F_000       898.00 
_reflns_d_resolution_high  0.7105 
 
loop_ 
 _symmetry_equiv_pos_as_xyz 
 'x, y, z' 
 '-x+1/2, y+1/2, -z+1/2' 
 '-x, -y, -z' 
 'x-1/2, -y-1/2, z-1/2' 
 
_cell_length_a    10.5995 
_cell_length_b    12.4740 
_cell_length_c    13.8168 
_cell_angle_alpha  90.000 
_cell_angle_beta   99.865 
_cell_angle_gamma  90.000 
 
_shelx_F_squared_multiplier     1.000 
 
loop_ 
 _refln_index_h 
 _refln_index_k 
 _refln_index_l 
 _refln_F_squared_calc 
 _refln_F_squared_meas 
 _refln_F_squared_sigma 
 _refln_observed_status 
   2   0   0    87237.81    89941.45   1078.99 o 
   4   0   0     8843.20     9125.31    140.32 o 
   6   0   0     1655.20     1776.64     27.30 o 
   8   0   0     2581.98     2556.11     39.10 o 
  10   0   0      385.33      377.62     15.64 o 
  12   0   0      235.06      238.16     17.42 o 
  14   0   0       11.92       27.78     24.07 o 
   1   1   0     2380.52     2550.54     31.19 o 
   2   1   0     9771.63    10204.12     87.61 o 
   3   1   0      883.28      832.72     11.42 o 
   4   1   0     5528.29     5596.76     50.18 o 
   5   1   0      222.10      188.47      4.52 o 
   6   1   0     3790.12     3770.65     36.29 o 
   7   1   0       15.89       13.27      2.67 o 
   8   1   0     1436.29     1415.94     18.97 o 
   9   1   0      385.32      352.74      9.93 o 
  10   1   0      207.80      207.87      9.32 o 
  11   1   0        0.98       14.57      6.65 o 
  12   1   0       30.31       18.96      8.50 o 
  13   1   0        1.34       12.81     11.36 o 
  14   1   0       40.79       21.05     14.95 o 
   2   2   0     7032.66     6930.57     72.91 o 
   3   2   0     1693.68     1729.66     16.93 o 
   4   2   0    10137.08    10780.10     93.76 o 
   5   2   0       31.06       50.59      3.93 o 
   6   2   0        0.33        0.23      2.13 o 
   7   2   0       29.10       34.46      3.58 o 
   8   2   0      574.56      531.82     11.05 o 
   9   2   0       30.48       36.39      4.80 o 
  10   2   0     1108.59     1107.62     21.95 o 
  11   2   0      267.12      271.99     11.80 o 
  12   2   0      114.37      117.96     11.43 o 
  13   2   0       29.02       13.07      9.63 o 
  14   2   0        2.27      -11.55     11.55 o 
   1   3   0     2462.29     2513.63     30.13 o 
   3   3   0     9652.87    10228.66     93.52 o 
   4   3   0      277.29      202.26      4.25 o 
   5   3   0    12122.38    12120.15    105.94 o 
   6   3   0       84.15       48.87      3.66 o 
   7   3   0     2124.28     2055.19     25.72 o 
   8   3   0     2282.41     2286.92     30.73 o 
   9   3   0      288.44      278.26      9.91 o 
  10   3   0      189.08      177.34      9.52 o 
  11   3   0       92.27       99.44     10.55 o 
  12   3   0        0.82        9.35      8.24 o 
  13   3   0       65.49       64.17     10.97 o 
  14   3   0       35.71       34.77     12.35 o 
   0   4   0    44275.44    47882.24    902.57 o 
   1   4   0      448.83      356.35      6.86 o 
   2   4   0    19530.05    19825.81    189.27 o 
   3   4   0      504.12      466.80      6.50 o 
   4   4   0     5131.76     5241.62     51.28 o 
   5   4   0      332.94      346.31      5.93 o 
   6   4   0      195.39      177.69      5.99 o 
   7   4   0      342.03      320.05      8.82 o 
   8   4   0       54.04       47.40      5.21 o 
   9   4   0       84.27      100.19      6.69 o 
  10   4   0      360.85      344.57     11.44 o 
  11   4   0      973.36      957.54     26.27 o 
  12   4   0      208.97      248.19     20.00 o 
  13   4   0      340.96      313.92     16.67 o 
  14   4   0       32.43       35.91     12.75 o 
   1   5   0     1436.20     1366.92     20.50 o 
   2   5   0      549.13      604.83     10.58 o 
   3   5   0    14889.60    15320.09    131.70 o 
   4   5   0     1295.94     1364.29     15.65 o 
   5   5   0    15341.88    15838.68    161.43 o 
   6   5   0     1237.24     1253.08     18.62 o 
   7   5   0     3946.05     3981.55     47.53 o 
   8   5   0     1574.56     1525.21     23.37 o 
   9   5   0      996.41      961.98     17.98 o 
  10   5   0      351.73      371.69     11.94 o 
  11   5   0        4.91       -1.80      7.17 o 
  12   5   0       27.28       36.67      8.89 o 
  13   5   0        1.51       -0.77      9.34 o 
  14   5   0        9.94        0.00     23.15 o 
   0   6   0      214.76      177.72      8.68 o 
   1   6   0     6768.64     6950.92     89.32 o 
   2   6   0     2888.80     2991.77     37.83 o 
   3   6   0     1420.89     1377.26     18.17 o 
   4   6   0     2977.37     3109.23     29.69 o 
   5   6   0      139.46      141.85      4.72 o 
   6   6   0     1145.38     1089.75     20.52 o 
   7   6   0      818.24      744.01     14.11 o 
   8   6   0      410.60      390.59     11.08 o 
   9   6   0      673.31      666.80     14.78 o 
  10   6   0        4.74       18.56      6.29 o 
  11   6   0      389.16      412.03     14.76 o 
  12   6   0        7.60        7.97      9.34 o 
  13   6   0      163.73      165.94     14.60 o 
   1   7   0     2675.74     2570.93     37.72 o 
   2   7   0       45.55       47.68      5.04 o 
   3   7   0    13100.42    13371.11    152.05 o 
   4   7   0      123.72      129.36      4.30 o 
   5   7   0    11760.29    12118.11    133.69 o 
   6   7   0       98.63      105.32      5.49 o 
   7   7   0     5300.66     5318.81     61.64 o 
   8   7   0       16.34       18.68      4.85 o 
   9   7   0      227.87      228.47     10.03 o 
  10   7   0       23.84       34.38      7.38 o 
  11   7   0        0.27       -4.87      7.00 o 
  12   7   0       31.42       35.81     10.60 o 
  13   7   0       17.67        4.98     10.77 o 
   0   8   0      408.52      355.20     16.61 o 
   1   8   0      651.32      613.57     12.86 o 
   2   8   0      172.62      193.32      7.10 o 
   3   8   0      428.25      437.65     16.01 o 
   4   8   0        7.82        4.03      4.42 o 
   5   8   0     1175.37     1170.32     18.85 o 
   6   8   0      216.56      215.40      8.55 o 
   7   8   0      140.88      139.68      6.60 o 
   8   8   0      121.76      124.70      8.04 o 
   9   8   0      369.38      334.12     22.79 o 
  10   8   0      560.86      545.21     17.17 o 
  11   8   0      634.00      620.38     22.60 o 
  12   8   0       17.50       28.36      9.88 o 
   1   9   0       68.35       53.67      5.04 o 
   2   9   0      189.99      167.01      7.30 o 
   3   9   0     2818.02     2849.46     38.94 o 
   4   9   0      539.90      523.02     15.47 o 
   5   9   0     4321.74     4404.42     72.27 o 
   6   9   0       15.02        9.64      7.75 o 
   7   9   0     4191.93     4154.10     65.76 o 
   8   9   0       59.74       57.30      8.14 o 
   9   9   0     1389.71     1337.01     26.05 o 
  10   9   0       10.58       20.97      7.74 o 
  11   9   0      132.17      126.79     10.18 o 
  12   9   0      185.61      205.12     16.85 o 
   0  10   0     2006.16     2047.10     43.16 o 
   1  10   0     1135.40     1156.21     21.86 o 
   2  10   0     1977.00     1981.07     29.90 o 
   3  10   0      639.17      656.37     16.60 o 
   4  10   0       54.29       56.90      8.70 o 
   5  10   0       56.34       48.52      8.09 o 
   6  10   0      423.80      425.16     17.47 o 
   7  10   0       13.30       11.17     10.27 o 
   8  10   0     1421.82     1384.14     35.28 o 
   9  10   0      357.78      385.13     15.99 o 
  10  10   0     1087.00     1144.71     29.93 o 
  11  10   0      414.34      445.94     36.57 o 
  12  10   0      121.62      115.73     29.63 o 
   1  11   0      113.05      111.32      8.42 o 
   2  11   0        0.96       -6.55      6.55 o 
   3  11   0     3447.48     3528.31    111.88 o 
   4  11   0      161.59      170.29     23.52 o 
   5  11   0     1508.71     1626.74     37.55 o 
   6  11   0      672.79      655.44     25.74 o 
   7  11   0     1423.72     1494.37     42.50 o 
   8  11   0      523.34      539.00     36.70 o 
   9  11   0      940.11      962.27     35.17 o 
  10  11   0        0.71       -5.82     13.00 o 
  11  11   0      364.40      339.69     17.38 o 
   0  12   0     4195.85     4480.16    105.00 o 
   1  12   0       46.75       46.40      8.15 o 
   2  12   0     2492.51     2606.02     48.55 o 
   3  12   0       43.74       39.92     10.66 o 
   4  12   0      545.41      553.96     23.44 o 
   5  12   0      168.16      151.43     15.10 o 
   6  12   0       14.46        4.11     11.20 o 
   7  12   0       65.30       79.98     14.57 o 
   8  12   0      683.86      707.46     30.97 o 
   9  12   0       18.39       33.48     18.65 o 
  10  12   0      507.24      534.68     28.70 o 
   1  13   0        0.34       -6.83      6.83 o 
   2  13   0      555.56      517.78     28.64 o 
   3  13   0       22.52        1.09      9.51 o 
   4  13   0     1330.91     1326.98     63.12 o 
   5  13   0       16.10      -11.57     11.78 o 
   6  13   0      811.69      790.40     30.10 o 
   7  13   0      384.29      407.53     28.84 o 
   8  13   0      141.79      148.18     17.66 o 
   9  13   0      347.50      359.78     25.36 o 
   0  14   0     4479.54     4561.94    110.50 o 
   1  14   0       16.51        6.08     14.30 o 
   2  14   0     3297.92     3418.15     73.53 o 
   3  14   0        0.24       -3.65     21.37 o 
   4  14   0      605.98      545.33     41.66 o 
   5  14   0       55.06       34.12     26.85 o 
   6  14   0       53.26       66.96     16.21 o 
   7  14   0       41.52       28.52     16.02 o 
   8  14   0      298.44      319.38     29.37 o 
   1  15   0        0.11      -20.14     20.14 o 
   2  15   0       74.40       83.50     15.21 o 
   3  15   0        0.50      -17.59     17.59 o 
   4  15   0      340.01      421.26     40.74 o 
   5  15   0       24.19       14.88     16.87 o 
   6  15   0      318.87      330.74     29.08 o 
   0  16   0     2464.36     2661.82    114.81 o 
   1  16   0      171.15      202.84     19.67 o 
   2  16   0     1709.93     1775.97     60.72 o 
   3  16   0       64.31       50.26     17.78 o 
   4  16   0      365.32      407.63     30.03 o 
   5  16   0       19.04       -0.86     17.10 o 
   1  17   0       31.89       27.57     34.72 o 
   2  17   0       82.80       76.23     22.00 o 
   3  17   0      125.80      148.14     32.40 o 
 -13   0   1        4.88       -1.85     20.37 o 
 -11   0   1      697.60      657.93     24.12 o 
  -9   0   1      910.87      854.51     21.62 o 
  -7   0   1     2102.57     2107.65     36.09 o 
  -5   0   1     6612.71     6922.39     87.69 o 
  -3   0   1      317.43      282.13      6.18 o 
  -1   0   1    13667.85    14320.03    194.38 o 
   1   0   1     7362.61     7484.76    167.36 o 
   3   0   1     5776.25     6117.65     76.18 o 
   5   0   1    20801.08    21291.99    258.59 o 
   7   0   1     7558.96     7653.88     99.02 o 
   9   0   1      201.01      196.61     11.31 o 
  11   0   1       60.08       45.52      9.97 o 
  13   0   1       96.97       97.13     19.24 o 
 -14   1   1       46.74       42.58     14.89 o 
 -13   1   1      237.30      265.74     19.51 o 
 -12   1   1        0.06       -3.22      7.80 o 
 -11   1   1      940.50      967.42     21.13 o 
 -10   1   1      241.26      238.38     11.63 o 
  -9   1   1     1160.82     1161.97     17.28 o 
  -8   1   1       49.25       52.23      4.01 o 
  -7   1   1      662.16      653.95     10.55 o 
  -6   1   1       20.54       16.84      2.43 o 
  -5   1   1     1040.62     1021.98     12.27 o 
  -4   1   1     1916.57     1990.57     19.75 o 
  -3   1   1    26969.34    27458.65    232.87 o 
  -2   1   1    12758.98    13419.53    120.55 o 
  -1   1   1    34162.38    37284.20    380.41 o 
   0   1   1     4212.68     4456.89     65.75 o 
   1   1   1    53693.57    53105.37    540.65 o 
   2   1   1     6611.84     7093.46     64.80 o 
   3   1   1    10385.06    10699.86     92.42 o 
   4   1   1      351.05      350.64      5.91 o 
   5   1   1      261.66      246.84      5.04 o 
   6   1   1      309.01      328.67      6.48 o 
   7   1   1      653.29      641.97     10.49 o 
   8   1   1       57.72       47.49      4.37 o 
   9   1   1      695.42      704.21     15.01 o 
  10   1   1      365.61      343.16     11.25 o 
  11   1   1      316.22      334.65     13.06 o 
  12   1   1       17.36       14.50      8.44 o 
  13   1   1      206.95      226.25     14.54 o 
  14   1   1        7.28       19.73     13.51 o 
 -14   2   1       58.03       88.00     14.23 o 
 -13   2   1        4.29       10.49      9.47 o 
 -12   2   1       94.01      106.95     10.91 o 
 -11   2   1      213.94      187.85      9.89 o 
 -10   2   1        0.04        5.18      5.71 o 
  -9   2   1      776.72      777.09     15.27 o 
  -8   2   1      695.76      700.72     13.52 o 
  -7   2   1     1855.67     1807.77     23.58 o 
  -6   2   1      220.74      167.78      4.74 o 
  -5   2   1     9554.00     9899.70     87.15 o 
  -4   2   1     5357.72     5554.41     49.85 o 
  -3   2   1     7793.96     7991.99     69.67 o 
  -2   2   1     7159.72     7495.20     72.57 o 
  -1   2   1     3092.29     3304.28     30.85 o 
   0   2   1       58.51       57.62      1.71 o 
   1   2   1     2322.23     2228.07     28.78 o 
   2   2   1     4794.23     5191.84     48.16 o 
   3   2   1    11822.12    12332.48    118.84 o 
   4   2   1     4961.66     4935.00     50.28 o 
   5   2   1     9347.04     9362.37     82.73 o 
   6   2   1     2169.33     2135.99     22.62 o 
   7   2   1     1471.30     1425.94     18.50 o 
   8   2   1      441.73      443.47     10.16 o 
   9   2   1      226.57      214.23      8.77 o 
  10   2   1      197.68      191.28      9.85 o 
  11   2   1        0.05        2.11      6.64 o 
  12   2   1       48.33       52.41      8.65 o 
  13   2   1      119.94      105.56     13.41 o 
  14   2   1        3.41        8.58     12.51 o 
 -14   3   1      106.18       70.72     14.32 o 
 -13   3   1      127.47      130.93     15.76 o 
 -12   3   1      179.61      192.28     12.65 o 
 -11   3   1      948.19      948.52     29.03 o 
 -10   3   1      647.04      685.92     15.44 o 
  -9   3   1     1843.92     1821.62     26.77 o 
  -8   3   1       59.09       55.36      5.12 o 
  -7   3   1       51.21       50.46      4.86 o 
  -6   3   1      103.42      104.42      4.15 o 
  -5   3   1       71.75       73.35      6.42 o 
  -4   3   1       56.70       74.23      2.86 o 
  -3   3   1     8419.63     8553.24     78.31 o 
  -2   3   1       26.85       17.65      2.20 o 
  -1   3   1     7961.56     8947.14     92.10 o 
   0   3   1     7704.85     8036.30     78.01 o 
   1   3   1     5770.79     5360.77     56.01 o 
   2   3   1     1109.14     1035.71     11.24 o 
   3   3   1     9807.56    10339.54    100.02 o 
   4   3   1      652.23      681.69      9.59 o 
   5   3   1        0.62        3.34      2.31 o 
   6   3   1       44.37       37.53      3.36 o 
   7   3   1       68.21       66.45      4.67 o 
   8   3   1      103.94       85.82      5.72 o 
   9   3   1      638.50      611.84     13.74 o 
  10   3   1      207.73      199.29      9.72 o 
  11   3   1      298.02      311.80     12.63 o 
  12   3   1       38.74       29.68      8.24 o 
  13   3   1      149.80      152.44     13.41 o 
  14   3   1       11.90        2.20     13.46 o 
 -14   4   1       74.19       60.74     12.14 o 
 -13   4   1       36.78       43.73     10.40 o 
 -12   4   1       54.80       60.86      9.23 o 
 -11   4   1      184.92      165.62     10.91 o 
 -10   4   1      188.71      200.23      9.94 o 
  -9   4   1      616.17      593.12     13.50 o 
  -8   4   1     2556.39     2486.88     33.05 o 
  -7   4   1     1466.13     1488.69     21.66 o 
  -6   4   1     7105.12     7213.21     69.16 o 
  -5   4   1      770.03      725.95      9.35 o 
  -4   4   1     4068.84     4053.84     37.48 o 
  -3   4   1     1609.86     1607.78     16.92 o 
  -2   4   1     1563.58     1540.87     17.09 o 
  -1   4   1     1003.78      998.75     14.45 o 
   0   4   1      207.80      222.61      5.41 o 
   1   4   1       56.20       91.19      3.32 o 
   2   4   1     5781.54     6068.40     64.04 o 
   3   4   1      307.78      266.90      6.20 o 
   5   4   1     5412.20     5494.75     50.86 o 
   6   4   1     4901.17     4786.88     51.11 o 
   7   4   1     3724.27     3645.87     44.15 o 
   8   4   1      542.87      533.43     12.20 o 
   9   4   1     1330.27     1280.53     23.39 o 
  10   4   1      145.67      153.23      9.07 o 
  11   4   1       86.46       81.71      8.50 o 
  12   4   1       67.68       86.94     10.59 o 
  13   4   1       33.13       21.04     10.28 o 
  14   4   1        9.83        1.85     18.65 o 
 -14   5   1      108.74       76.63     16.60 o 
 -13   5   1      125.97      143.96     12.36 o 
 -12   5   1      175.75      164.94     11.98 o 
 -11   5   1      239.66      251.27     15.44 o 
 -10   5   1      806.60      819.31     18.63 o 
  -9   5   1      208.61      198.63      8.39 o 
  -8   5   1      123.38      127.45      8.08 o 
  -7   5   1      186.65      199.82      9.39 o 
  -6   5   1       26.31       24.66      3.76 o 
  -5   5   1     3520.63     3665.26     43.67 o 
  -4   5   1     3752.82     4048.89     37.68 o 
  -3   5   1    10962.40    11577.02    105.29 o 
  -2   5   1     6928.78     6897.01     86.82 o 
  -1   5   1    10206.75    11098.74    125.13 o 
   0   5   1    12708.71    13090.15    146.85 o 
   1   5   1     1718.54     1517.41     22.50 o 
   2   5   1     6925.94     6783.48     67.19 o 
   3   5   1     2101.88     2217.80     24.66 o 
   4   5   1      461.16      424.89      6.39 o 
   5   5   1      856.95      848.37     11.96 o 
   6   5   1      187.65      168.95      6.47 o 
   7   5   1     1696.99     1713.54     24.71 o 
   8   5   1     2085.01     2069.22     29.18 o 
   9   5   1       24.76       27.46      5.61 o 
  10   5   1     1711.72     1691.51     27.22 o 
  11   5   1       54.80       61.73      9.25 o 
  12   5   1      226.84      203.87     14.09 o 
  13   5   1       94.36      110.59     13.81 o 
 -13   6   1       38.94       34.53     10.39 o 
 -12   6   1       47.60       45.79      9.51 o 
 -11   6   1       13.42        9.38      7.11 o 
 -10   6   1       57.29       51.68      7.07 o 
  -9   6   1       77.89       70.58      6.74 o 
  -8   6   1     1481.98     1473.19     22.77 o 
  -7   6   1      676.77      653.33     13.01 o 
  -6   6   1     5453.65     5512.54     62.15 o 
  -5   6   1      541.29      551.08      9.09 o 
  -4   6   1     7892.60     8105.64     75.23 o 
  -3   6   1       85.85       73.08      4.50 o 
  -2   6   1     6522.69     6761.41     78.94 o 
  -1   6   1      652.10      727.13     12.61 o 
   0   6   1      440.82      430.89      9.10 o 
   1   6   1      119.14      116.57      4.85 o 
   2   6   1    10923.76    11414.12    129.63 o 
   3   6   1       50.38       29.20      2.52 o 
   4   6   1     6665.51     6637.72     63.05 o 
   5   6   1      266.39      258.97      6.38 o 
   6   6   1     7194.92     7347.86     80.94 o 
   7   6   1      953.50      932.80     16.40 o 
   8   6   1     2077.20     2105.53     29.81 o 
   9   6   1      398.44      391.78     11.74 o 
  10   6   1      371.18      358.99     12.04 o 
  11   6   1       20.97       33.04      8.84 o 
  12   6   1        3.03        2.27      9.22 o 
  13   6   1        1.36       -1.24     10.57 o 
 -13   7   1       12.34        0.42     11.37 o 
 -12   7   1       90.03       86.74     11.60 o 
 -11   7   1       21.07       16.58      7.25 o 
 -10   7   1      106.40      102.37     11.05 o 
  -9   7   1        0.41        0.51      5.26 o 
  -8   7   1      403.75      395.38     11.73 o 
  -7   7   1      934.72      894.21     19.05 o 
  -6   7   1       38.72       37.42      4.24 o 
  -5   7   1     1393.32     1401.30     16.67 o 
  -4   7   1      444.95      423.59     10.90 o 
  -3   7   1       28.85       14.91      3.50 o 
  -2   7   1     5116.13     4937.61     59.91 o 
  -1   7   1       45.93       58.32      4.83 o 
   0   7   1    12528.24    12736.13    144.77 o 
   1   7   1     2430.02     2743.32     39.13 o 
   2   7   1     9208.12     9340.42    134.08 o 
   3   7   1       80.66       79.00      5.11 o 
   4   7   1     1497.32     1460.58     18.36 o 
   5   7   1       74.56       76.55      5.52 o 
   6   7   1        1.06        0.46      3.19 o 
   7   7   1      773.31      767.75     18.37 o 
   8   7   1      968.87      974.49     17.76 o 
   9   7   1       24.39       49.04      6.83 o 
  10   7   1      802.51      777.73     21.67 o 
  11   7   1      161.06      148.77     12.09 o 
  12   7   1      172.25      148.42     13.43 o 
  13   7   1        6.04      -12.04     21.29 o 
 -13   8   1       72.99       72.22     31.48 o 
 -12   8   1        1.17        9.52      8.58 o 
 -11   8   1      116.91      129.91     11.60 o 
 -10   8   1      291.05      275.14     12.61 o 
  -9   8   1      134.37      120.92      7.92 o 
  -8   8   1     2285.91     2228.96     35.13 o 
  -7   8   1      138.15      140.25      8.02 o 
  -6   8   1     9549.24     9754.68     97.77 o 
  -5   8   1     1683.08     1683.41     42.23 o 
  -4   8   1     5529.98     5685.43     69.75 o 
  -3   8   1      132.00      116.44      7.66 o 
  -2   8   1      938.30      930.56     17.39 o 
  -1   8   1      350.55      360.08      9.40 o 
   0   8   1      438.41      395.15      9.94 o 
   1   8   1       71.06       69.62      4.93 o 
   2   8   1     4346.64     4467.70     59.14 o 
   3   8   1      113.60      109.66      5.82 o 
   4   8   1     3081.12     3051.87     45.49 o 
   5   8   1      211.42      191.85      6.61 o 
   6   8   1     2815.48     2799.97     43.85 o 
   7   8   1       54.74       45.28      6.42 o 
   8   8   1      657.63      640.53     15.02 o 
   9   8   1       14.98       18.18      6.21 o 
  10   8   1      312.35      299.48     15.60 o 
  11   8   1       78.72       84.47     10.42 o 
  12   8   1       60.44       53.78     10.87 o 
 -12   9   1      107.41      107.16     13.12 o 
 -11   9   1      279.04      290.92     13.71 o 
 -10   9   1      262.19      289.35     15.51 o 
  -9   9   1      881.33      885.20     25.82 o 
  -8   9   1       24.60       29.15      5.07 o 
  -7   9   1       61.91       69.08     10.50 o 
  -6   9   1        0.21        4.98      5.60 o 
  -5   9   1       42.34       28.75      6.44 o 
  -4   9   1     1327.87     1312.00     24.84 o 
  -3   9   1      650.50      659.59     14.05 o 
  -2   9   1     5881.95     5965.93     72.96 o 
  -1   9   1       89.90       64.68      5.78 o 
   0   9   1     5308.80     5408.55     66.96 o 
   1   9   1       22.91       29.63      8.43 o 
   2   9   1     6039.39     6124.51     74.54 o 
   3   9   1      457.34      466.48     13.05 o 
   4   9   1     1110.77     1079.56     25.77 o 
   5   9   1        0.39       11.82      7.62 o 
   6   9   1        2.81        5.44      4.73 o 
   7   9   1      448.13      487.95     15.02 o 
   8   9   1      717.90      718.73     19.11 o 
   9   9   1      484.53      491.35     14.23 o 
  10   9   1      989.91      953.67     24.04 o 
  11   9   1      497.22      490.25     16.64 o 
  12   9   1      241.86      203.87     20.99 o 
 -12  10   1       39.23       28.59     13.12 o 
 -11  10   1       19.99       17.21     10.22 o 
 -10  10   1      761.39      772.18     23.60 o 
  -9  10   1      125.71      127.43     14.03 o 
  -8  10   1     2251.09     2235.94     54.44 o 
  -7  10   1      797.07      794.83     28.13 o 
  -6  10   1     2236.03     2212.09     57.45 o 
  -5  10   1      185.87      184.32     11.74 o 
  -4  10   1     1894.53     2021.63     34.58 o 
  -3  10   1       16.42       15.71      6.35 o 
  -2  10   1        4.12       -0.24      5.52 o 
  -1  10   1      260.26      242.71      8.98 o 
   0  10   1      700.71      682.04     14.84 o 
   1  10   1       78.21       62.34      6.62 o 
   2  10   1      387.66      374.31     12.30 o 
   3  10   1       71.31       83.50      8.56 o 
   4  10   1     1506.99     1473.98     37.02 o 
   5  10   1      266.92      295.07     14.48 o 
   6  10   1     1070.82     1070.07     27.97 o 
   7  10   1        5.97        2.35      8.39 o 
   8  10   1      847.35      842.17     22.54 o 
   9  10   1       29.40       25.29      9.19 o 
  10  10   1      904.37      920.29     26.35 o 
  11  10   1      130.23      161.70     15.90 o 
 -11  11   1      269.44      266.91     35.07 o 
 -10  11   1       12.00        5.74     13.83 o 
  -9  11   1     1186.94     1177.71     38.78 o 
  -8  11   1       10.23        2.27     11.37 o 
  -7  11   1      778.57      804.68     32.71 o 
  -6  11   1       72.78       64.07     11.40 o 
  -5  11   1       63.30       69.22     11.74 o 
  -4  11   1       19.07       22.05      7.97 o 
  -3  11   1     1442.07     1441.09     27.95 o 
  -2  11   1      834.74      845.22     19.60 o 
  -1  11   1     2132.63     2194.76     36.49 o 
   0  11   1      228.90      228.44     14.23 o 
   1  11   1     1280.76     1326.14     25.99 o 
   2  11   1     2723.62     2733.01     43.79 o 
   3  11   1      155.82      170.49     11.92 o 
   4  11   1     1423.84     1411.00     32.29 o 
   5  11   1       26.04       41.17     12.99 o 
   6  11   1       14.14       17.59     10.16 o 
   7  11   1      283.10      309.43     24.54 o 
   8  11   1       33.82       31.58     10.63 o 
   9  11   1      785.30      880.90     38.94 o 
  10  11   1      541.33      522.35     18.82 o 
  11  11   1      349.79      375.21     19.72 o 
 -10  12   1      575.55      645.64     31.99 o 
  -9  12   1       15.27        3.76     13.74 o 
  -8  12   1      986.26      970.70     35.18 o 
  -7  12   1      941.44      943.64     33.51 o 
  -6  12   1     1055.43     1106.35     35.51 o 
  -5  12   1     2492.28     2500.58     57.96 o 
  -4  12   1      110.77      113.76     13.72 o 
  -3  12   1     2155.06     2142.77     51.08 o 
  -2  12   1      133.57      112.44     10.34 o 
  -1  12   1      958.47      918.07     24.18 o 
   0  12   1      468.47      455.55     16.77 o 
   1  12   1      233.22      225.59     13.61 o 
   2  12   1       93.17       90.03     11.76 o 
   3  12   1     1293.35     1330.19     31.69 o 
   4  12   1      129.03      140.12     12.09 o 
   5  12   1     2050.56     2107.44     61.34 o 
   6  12   1       55.07       60.88     12.81 o 
   7  12   1     1682.02     1767.35     47.92 o 
   8  12   1      280.53      292.65     20.47 o 
   9  12   1       28.48       36.97     13.35 o 
  10  12   1      505.66      591.94     30.29 o 
  -9  13   1      493.90      529.91     61.11 o 
  -8  13   1      158.78       94.97     34.26 o 
  -7  13   1      149.44      171.08     29.63 o 
  -6  13   1       69.63       46.67     17.64 o 
  -5  13   1       82.74       84.25     24.07 o 
  -4  13   1       87.99       83.61     16.03 o 
  -3  13   1     1283.87     1273.22     46.36 o 
  -2  13   1      249.20      231.49     13.78 o 
  -1  13   1     3377.85     3396.11     84.48 o 
   0  13   1      803.30      767.92     22.92 o 
   1  13   1     3565.38     3719.90     65.18 o 
   2  13   1     1195.26     1248.48     77.37 o 
   3  13   1      781.14      746.31     27.72 o 
   4  13   1      526.86      531.86     20.92 o 
   5  13   1       70.17       65.25     12.56 o 
   6  13   1      157.33      164.85     16.50 o 
   7  13   1      178.52      180.35     17.85 o 
   8  13   1        6.12        5.00     12.12 o 
   9  13   1      360.58      426.47     26.53 o 
  -8  14   1      196.58      236.09     37.03 o 
  -7  14   1      415.47      399.04     45.37 o 
  -6  14   1       61.11       61.11     24.07 o 
  -4  14   1        8.76      -11.02     14.35 o 
  -3  14   1     1071.61     1093.12     43.36 o 
  -2  14   1       18.62       -5.01     10.61 o 
  -1  14   1      524.77      511.95     19.84 o 
   0  14   1        5.63       -9.76      9.76 o 
   1  14   1      161.85      153.85     22.00 o 
   2  14   1       18.58        5.59     11.23 o 
   3  14   1     1188.47     1171.95     36.66 o 
   4  14   1       21.19        6.25     11.60 o 
   5  14   1     1517.86     1486.55     54.63 o 
   6  14   1        2.51        6.50     13.79 o 
   7  14   1      619.01      623.41     36.95 o 
   8  14   1        0.80       14.11     14.62 o 
  -7  15   1        1.91       19.62     16.90 o 
  -6  15   1       31.06       21.19     33.33 o 
  -5  15   1      519.67      476.23     70.36 o 
  -4  15   1        9.23       -0.02     14.89 o 
  -3  15   1     1413.69     1495.21     54.15 o 
  -2  15   1       90.33       55.14     16.68 o 
  -1  15   1     1850.46     1980.42     60.89 o 
   0  15   1        7.16       -0.42      9.26 o 
   1  15   1      572.50      532.25     25.73 o 
   2  15   1       44.31       38.32     13.45 o 
   3  15   1       28.23       25.70     14.39 o 
   4  15   1      109.74       68.28     16.68 o 
   5  15   1       27.66       42.86     16.61 o 
   6  15   1       85.77      103.01     20.01 o 
  -5  16   1      284.28      325.00     28.34 o 
  -4  16   1      146.47      169.27     23.07 o 
  -3  16   1      643.15      690.97     42.59 o 
  -2  16   1       35.73        5.59     16.03 o 
  -1  16   1      409.07      489.37     32.40 o 
   0  16   1        5.33        6.89     13.61 o 
   1  16   1        1.31      -14.63     16.19 o 
   2  16   1       14.84        1.70     13.46 o 
   3  16   1      494.22      539.57     34.33 o 
   4  16   1      266.21      268.31     26.22 o 
   5  16   1      956.03     1038.42     46.47 o 
  -3  17   1      563.99      628.40     67.12 o 
  -2  17   1      170.93      171.39     42.59 o 
  -1  17   1      690.12      736.05     62.96 o 
   0  17   1      165.57      191.65     35.18 o 
   1  17   1      633.62      703.00     32.28 o 
   2  17   1      123.19       80.55     29.63 o 
   3  17   1      239.06      254.63     26.75 o 
 -14   0   2      183.58      174.99     31.48 o 
 -12   0   2      981.25     1019.36     57.40 o 
 -10   0   2      498.16      517.92     17.37 o 
  -8   0   2      555.87      515.67     14.53 o 
  -6   0   2      732.25      765.98     17.19 o 
  -2   0   2     2218.52     2257.15     29.80 o 
   0   0   2    55776.21    53818.47    648.44 o 
   2   0   2    29582.69    31587.99    378.30 o 
   4   0   2     9741.02    10072.52    124.54 o 
   6   0   2      714.61      696.28     24.32 o 
   8   0   2     1689.64     1626.89     32.15 o 
  10   0   2      775.55      801.79     26.01 o 
  12   0   2      451.19      449.46     22.99 o 
  14   0   2       47.14       62.52     18.65 o 
 -14   1   2       10.75       -2.11     18.52 o 
 -13   1   2        0.34       16.50     11.69 o 
 -12   1   2        1.26       -2.66      7.67 o 
 -11   1   2        2.24       13.77      7.30 o 
 -10   1   2      461.09      445.06     12.19 o 
  -9   1   2       53.24       66.62      5.12 o 
  -8   1   2     3887.35     3966.17     41.75 o 
  -7   1   2        7.04        4.73      2.63 o 
  -6   1   2     6263.97     6135.94     56.33 o 
  -5   1   2     1098.35     1233.41     14.72 o 
  -4   1   2    13037.08    13981.27    120.61 o 
  -3   1   2     2479.60     2775.86     25.87 o 
  -2   1   2      529.87      513.78      6.04 o 
  -1   1   2     3768.92     4158.65     47.36 o 
   1   1   2       53.81       61.08      2.55 o 
   2   1   2    54827.40    57830.04    572.67 o 
   3   1   2       71.33       83.20      2.98 o 
   4   1   2    25159.85    25700.74    244.94 o 
   5   1   2      351.21      352.10      6.52 o 
   6   1   2    14422.82    14645.53    128.75 o 
   7   1   2      394.41      380.49      8.44 o 
   8   1   2     1961.18     1942.71     27.54 o 
   9   1   2      608.70      570.16     13.67 o 
  10   1   2        0.91        3.02      5.47 o 
  11   1   2       14.14       25.29      7.61 o 
  12   1   2        7.28        1.92      7.81 o 
  13   1   2      107.52      114.13     11.87 o 
  14   1   2       21.08       25.56     13.33 o 
 -14   2   2      154.56      149.21     16.66 o 
 -13   2   2       96.70       95.70     13.06 o 
 -12   2   2      864.88      910.62     27.93 o 
 -11   2   2      301.00      300.86     13.49 o 
 -10   2   2      811.90      862.65     17.04 o 
  -9   2   2      428.53      430.64     11.25 o 
  -8   2   2     1121.64     1156.01     21.91 o 
  -7   2   2      776.80      792.80     11.59 o 
  -6   2   2       51.53       48.17      3.05 o 
  -5   2   2     2720.35     2739.61     28.38 o 
  -4   2   2       49.64       33.14      2.24 o 
  -3   2   2    11952.79    12865.15    110.74 o 
  -2   2   2        5.91        3.38      1.94 o 
  -1   2   2     2352.25     2520.85     24.11 o 
   0   2   2     7568.96     6977.23     85.95 o 
   1   2   2      117.06       99.01      2.22 o 
   2   2   2     2647.95     2722.66     25.09 o 
   3   2   2     2032.06     2167.11     23.75 o 
   4   2   2     3505.79     3527.44     35.27 o 
   5   2   2       27.59       28.22      3.33 o 
   6   2   2      338.31      326.99      6.31 o 
   7   2   2     1189.79     1163.28     18.72 o 
   8   2   2      381.59      362.05      9.51 o 
   9   2   2      173.30      154.01      7.82 o 
  10   2   2      711.17      726.13     20.73 o 
  11   2   2      382.17      365.63     13.67 o 
  12   2   2      435.53      470.52     16.56 o 
  13   2   2        0.26        1.82      9.60 o 
  14   2   2       11.89       18.33     13.05 o 
 -14   3   2        2.10       22.67     12.95 o 
 -13   3   2        8.03       10.49      9.59 o 
 -12   3   2       14.34       15.95      8.11 o 
 -11   3   2        0.02       14.40      7.48 o 
 -10   3   2      403.77      372.30     12.65 o 
  -9   3   2     1438.78     1394.60     22.16 o 
  -8   3   2     4010.84     4058.37     52.48 o 
  -7   3   2     1658.95     1657.84     19.27 o 
  -6   3   2     4162.73     4108.47     39.38 o 
  -5   3   2     3937.11     3968.94     37.40 o 
  -4   3   2     8415.19     9077.29     79.70 o 
  -3   3   2     4992.14     5130.39     51.09 o 
  -2   3   2        7.22       13.11      1.39 o 
  -1   3   2      946.97     1043.21     12.79 o 
   0   3   2    15364.36    16549.80    169.59 o 
   1   3   2     5516.94     6086.32     64.05 o 
   2   3   2    22028.68    23373.73    209.71 o 
   3   3   2     1242.58     1256.07     19.46 o 
   4   3   2    13218.28    13218.93    114.80 o 
   5   3   2     3901.73     3904.01     44.18 o 
   6   3   2     4318.26     4214.73     43.16 o 
   7   3   2      788.57      770.99     13.38 o 
   8   3   2      815.50      802.26     15.43 o 
   9   3   2      110.55      103.84      7.48 o 
  10   3   2      174.26      193.63      9.95 o 
  11   3   2        0.50       10.33      7.00 o 
  12   3   2        0.39        5.32      7.99 o 
  13   3   2      104.51      108.97     12.57 o 
  14   3   2        0.67       16.43     18.27 o 
 -14   4   2      111.83       95.75     14.30 o 
 -13   4   2      261.58      245.85     14.43 o 
 -12   4   2      447.92      432.19     17.18 o 
 -11   4   2      563.31      539.66     17.27 o 
 -10   4   2      533.19      519.15     14.55 o 
  -9   4   2      783.96      760.59     16.93 o 
  -8   4   2      365.87      347.57      9.85 o 
  -7   4   2       98.24       87.52      5.10 o 
  -6   4   2      467.43      491.01      8.75 o 
  -5   4   2      681.80      657.91      8.86 o 
  -4   4   2     1278.92     1240.59     13.28 o 
  -3   4   2    12154.12    12715.57    115.30 o 
  -2   4   2     8617.68     9356.46     97.05 o 
  -1   4   2    19532.58    20036.33    191.19 o 
   0   4   2     1978.92     1714.50     19.86 o 
   1   4   2    24736.55    26730.45    271.19 o 
   2   4   2      936.04      936.61     11.77 o 
   3   4   2     1155.02     1127.48     12.84 o 
   4   4   2     1166.93     1111.54     22.86 o 
   5   4   2      650.27      618.11     12.04 o 
   6   4   2        3.94        6.19      3.14 o 
   7   4   2     1940.20     1921.34     26.81 o 
   8   4   2        4.07        4.10      4.27 o 
   9   4   2      341.33      324.76     12.46 o 
  10   4   2      546.59      545.53     15.52 o 
  11   4   2      251.06      245.84     11.87 o 
  12   4   2      437.80      436.77     16.15 o 
  13   4   2        2.00        2.80     13.23 o 
 -14   5   2       39.55       46.55     15.90 o 
 -13   5   2        0.09       -4.36      9.27 o 
 -12   5   2       25.16       32.83      9.14 o 
 -11   5   2       12.42       14.02      6.41 o 
 -10   5   2       71.34       64.15      8.18 o 
  -9   5   2      302.61      302.09     11.08 o 
  -8   5   2     1134.49     1105.26     18.45 o 
  -7   5   2      707.91      689.16     16.27 o 
  -6   5   2     1563.81     1502.96     21.61 o 
  -5   5   2     5529.61     5681.15     55.84 o 
  -4   5   2     1508.61     1556.51     19.09 o 
  -3   5   2     4304.50     4417.34     42.51 o 
  -2   5   2      754.08      843.04     11.44 o 
  -1   5   2     5919.47     6163.13     69.40 o 
   0   5   2     1172.03     1060.51     12.73 o 
   1   5   2     1933.70     2106.85     22.93 o 
   2   5   2     1009.86      975.75     12.43 o 
   3   5   2     1775.92     1819.61     22.24 o 
   4   5   2     3841.22     3811.01     37.17 o 
   5   5   2     2147.50     2035.52     24.44 o 
   6   5   2     2665.02     2493.74     31.94 o 
   7   5   2     2859.76     2810.40     36.08 o 
   8   5   2     2829.36     2744.25     36.42 o 
   9   5   2      416.58      404.49     16.36 o 
  10   5   2      864.36      861.10     17.93 o 
  11   5   2       21.46       31.10      8.60 o 
  12   5   2      116.69      144.52     13.49 o 
  13   5   2       81.15       71.18     13.20 o 
 -13   6   2       45.34       57.17     10.73 o 
 -12   6   2      293.93      257.40     13.60 o 
 -11   6   2      201.25      218.16     11.45 o 
 -10   6   2       32.33       28.58      6.28 o 
  -9   6   2      413.95      415.22     14.42 o 
  -8   6   2       42.48       45.73      5.75 o 
  -7   6   2      147.15      149.48      6.56 o 
  -6   6   2      131.94      111.74      6.03 o 
  -5   6   2     3490.49     3563.06     34.36 o 
  -4   6   2      322.39      289.51      5.26 o 
  -3   6   2    12923.20    12797.68    124.56 o 
  -2   6   2      576.01      581.93     13.53 o 
  -1   6   2    23749.37    23855.11    264.94 o 
   0   6   2       36.31       55.23      3.80 o 
   1   6   2    15307.27    15353.60    173.28 o 
   2   6   2       58.34       58.20      3.21 o 
   3   6   2     3174.77     3108.16     37.15 o 
   4   6   2     1507.33     1530.24     19.02 o 
   5   6   2      137.85      144.97      5.02 o 
   6   6   2     1484.77     1495.19     21.87 o 
   7   6   2     4224.77     4167.09     50.13 o 
   8   6   2      923.33      892.47     22.14 o 
   9   6   2     1890.46     1811.39     33.16 o 
  10   6   2       38.26       32.34      6.83 o 
  11   6   2      430.50      437.92     23.25 o 
  12   6   2       15.75       11.47      9.77 o 
  13   6   2       25.41       30.00     14.32 o 
 -13   7   2        5.45       -1.37     10.75 o 
 -12   7   2      151.05      131.53     10.56 o 
 -11   7   2       79.02       74.85      8.43 o 
 -10   7   2       25.94       16.35      6.37 o 
  -9   7   2      776.23      754.05     17.15 o 
  -8   7   2      191.52      179.96      8.36 o 
  -7   7   2     2599.36     2612.51     36.68 o 
  -6   7   2       50.69       45.23      4.31 o 
  -5   7   2     5036.09     5112.86     47.28 o 
  -4   7   2       21.56       25.91      3.54 o 
  -3   7   2     2864.60     2872.33     37.71 o 
  -2   7   2       14.14       21.01      3.53 o 
  -1   7   2     1153.39     1093.83     18.29 o 
   0   7   2      421.69      414.61      9.51 o 
   1   7   2       28.72       38.76      4.38 o 
   2   7   2       95.17      128.35     11.63 o 
   3   7   2     2518.93     2675.13     29.60 o 
   4   7   2      404.84      396.71      9.18 o 
   5   7   2     3196.65     3282.19     44.16 o 
   6   7   2        0.61        2.03      3.17 o 
   7   7   2     2825.22     2806.65     39.86 o 
   8   7   2       72.74       73.88      7.06 o 
   9   7   2      567.32      546.67     14.84 o 
  10   7   2      220.96      204.83     10.64 o 
  11   7   2        5.94        5.06      8.98 o 
  12   7   2      196.38      221.82     21.92 o 
 -13   8   2       94.69       93.51     31.48 o 
 -12   8   2        3.55        2.75      8.77 o 
 -11   8   2      161.02      151.89     11.75 o 
 -10   8   2      228.65      210.64     10.40 o 
  -9   8   2      137.06      126.41      8.19 o 
  -8   8   2        7.75        7.01      5.18 o 
  -7   8   2       38.06       34.97      4.84 o 
  -6   8   2      181.57      181.93      9.21 o 
  -5   8   2     3708.18     3771.40     89.40 o 
  -4   8   2      131.00      113.29      7.59 o 
  -3   8   2    11792.46    11843.76    136.36 o 
  -2   8   2       38.86       39.59      4.36 o 
  -1   8   2    21307.09    21870.70    244.96 o 
   0   8   2      145.38      134.04      6.27 o 
   1   8   2    11835.09    12113.56    138.79 o 
   2   8   2      210.70      187.09      8.76 o 
   3   8   2     1342.47     1256.49     25.19 o 
   4   8   2      511.41      558.10     12.70 o 
   5   8   2        1.66       10.41      5.32 o 
   6   8   2      374.40      377.32     20.58 o 
   7   8   2      377.98      442.87     16.26 o 
   8   8   2       29.23       43.68      7.17 o 
   9   8   2      864.69      867.63     18.93 o 
  10   8   2      100.45      106.80      9.05 o 
  11   8   2      455.46      464.50     16.76 o 
  12   8   2       88.18       74.17     11.58 o 
 -12   9   2      162.90      224.63     13.43 o 
 -11   9   2      154.40      159.44     11.20 o 
 -10   9   2        4.49       -5.16      7.18 o 
  -9   9   2     1352.43     1358.32     26.32 o 
  -8   9   2      732.69      701.87     14.86 o 
  -7   9   2     2058.13     2015.28     36.82 o 
  -6   9   2      507.01      454.43     16.34 o 
  -5   9   2     3283.64     3393.90     51.07 o 
  -4   9   2     1382.81     1334.76     22.36 o 
  -3   9   2     1578.52     1593.52     24.98 o 
  -2   9   2      220.71      212.40     11.52 o 
  -1   9   2      246.67      243.59      8.49 o 
   0   9   2      997.36     1045.88     18.42 o 
   1   9   2       17.64        6.10      4.51 o 
   2   9   2      984.23      985.98     20.28 o 
   3   9   2        6.83        0.42      5.40 o 
   4   9   2      492.14      485.03     16.30 o 
   5   9   2       93.68      121.22      9.18 o 
   6   9   2        8.87        8.35      5.48 o 
   7   9   2      859.51      850.58     20.42 o 
   8   9   2      200.94      208.32     11.34 o 
   9   9   2      400.30      373.08     16.90 o 
  10   9   2       74.54       79.93      7.73 o 
  11   9   2      129.52      107.45      9.77 o 
  12   9   2      231.72      199.98     20.37 o 
 -12  10   2       29.25       20.82      8.92 o 
 -11  10   2        5.38        6.70      7.32 o 
 -10  10   2      461.86      452.99     13.51 o 
  -9  10   2       18.86       18.76     11.48 o 
  -8  10   2      778.65      820.04     29.78 o 
  -7  10   2      133.74      136.59     14.17 o 
  -6  10   2       43.91       35.66      8.68 o 
  -5  10   2     1076.77     1087.14     26.28 o 
  -4  10   2        1.96       -0.20      4.85 o 
  -3  10   2     2810.43     2953.33     44.90 o 
  -2  10   2     1200.11     1160.06     20.51 o 
  -1  10   2     9352.68     9648.67    141.98 o 
   0  10   2     1143.46     1193.99     23.64 o 
   1  10   2     3574.65     3658.75     54.47 o 
   2  10   2      362.34      366.17     12.43 o 
   3  10   2     1965.95     1956.38     38.64 o 
   4  10   2        3.74        0.25      6.42 o 
   5  10   2       16.74       13.85      6.90 o 
   6  10   2      492.00      499.94     18.57 o 
   7  10   2      436.62      453.94     17.10 o 
   8  10   2      222.36      227.51     11.53 o 
   9  10   2      325.85      297.31     17.37 o 
  10  10   2      528.77      557.20     20.79 o 
  11  10   2      318.47      304.42     17.93 o 
 -11  11   2      163.54      197.90     32.57 o 
 -10  11   2        1.57       18.08     12.81 o 
  -9  11   2     1075.51     1049.79     45.20 o 
  -8  11   2      590.44      620.05     27.81 o 
  -7  11   2     1381.40     1385.05     40.16 o 
  -6  11   2     2463.17     2622.73     72.16 o 
  -5  11   2      376.48      415.38     21.53 o 
  -4  11   2     1862.44     1911.65     45.79 o 
  -3  11   2     1078.12     1027.30     22.12 o 
  -2  11   2      123.56      118.62      8.35 o 
  -1  11   2      230.01      195.02     13.48 o 
   0  11   2      717.59      681.26     17.75 o 
   1  11   2       30.62       18.48      6.02 o 
   2  11   2     2105.81     2058.98     35.61 o 
   3  11   2       26.58       13.26      7.20 o 
   4  11   2     2016.01     2062.06     42.12 o 
   5  11   2      456.81      444.86     18.49 o 
   6  11   2      544.63      563.22     20.68 o 
   7  11   2      321.37      336.15     20.45 o 
   8  11   2      282.49      269.23     19.89 o 
   9  11   2      586.94      576.58     18.81 o 
  10  11   2       85.93      103.34     11.19 o 
  11  11   2       64.59       46.56     14.39 o 
 -10  12   2      278.76      300.36     24.04 o 
  -9  12   2       82.94       55.36     17.28 o 
  -8  12   2      447.86      409.85     24.12 o 
  -7  12   2      225.71      194.85     22.58 o 
  -6  12   2      243.53      248.13     32.40 o 
  -5  12   2      986.46      958.60     41.23 o 
  -4  12   2      253.46      237.08     21.60 o 
  -3  12   2     1029.42      974.34     25.70 o 
  -2  12   2      769.05      781.28     22.52 o 
  -1  12   2     3176.43     3199.44     50.14 o 
   0  12   2     1057.81     1080.44     26.89 o 
   1  12   2     1634.41     1604.07     32.09 o 
   2  12   2      703.84      707.47     21.92 o 
   3  12   2     1375.79     1359.08     32.26 o 
   4  12   2      320.66      324.66     21.38 o 
   5  12   2      194.74      187.88     14.20 o 
   6  12   2      116.29       86.64     11.87 o 
   7  12   2       48.33       31.81     12.62 o 
   8  12   2      202.63      208.96     18.61 o 
   9  12   2      122.15      118.42     16.74 o 
  10  12   2      459.15      478.08     34.33 o 
  -9  13   2      768.96      780.40     43.86 o 
  -8  13   2      434.02      448.60     34.04 o 
  -7  13   2      314.04      382.71     29.78 o 
  -6  13   2     1749.49     1681.87     59.88 o 
  -5  13   2       88.65       59.09     27.78 o 
  -4  13   2     2005.78     2063.40     66.11 o 
  -3  13   2       40.38       12.13     12.90 o 
  -2  13   2      308.99      256.49     14.41 o 
  -1  13   2        4.29       -7.23     15.45 o 
   0  13   2      150.06      146.16     12.11 o 
   1  13   2       43.24       39.83      8.19 o 
   2  13   2     2375.72     2423.38     69.22 o 
   3  13   2      101.06       76.67     11.00 o 
   4  13   2     3339.18     3542.39     82.85 o 
   5  13   2      101.75      117.42     12.69 o 
   6  13   2     1787.73     1906.87     50.74 o 
   7  13   2       59.11       60.54     23.43 o 
   8  13   2      279.50      287.01     30.99 o 
   9  13   2       83.27       87.18     21.49 o 
  -8  14   2      120.65      123.49     23.15 o 
  -7  14   2      465.18      421.41     32.71 o 
  -6  14   2        9.80        7.35     27.78 o 
  -5  14   2      320.27      320.32     40.27 o 
  -4  14   2      288.06      271.40     26.16 o 
  -3  14   2      122.12      119.18     18.33 o 
  -2  14   2      752.85      715.68     50.92 o 
  -1  14   2      147.85      136.74     16.84 o 
   0  14   2     1397.29     1393.01     33.68 o 
   1  14   2      401.35      432.30     21.94 o 
   2  14   2     1186.62     1144.55     51.85 o 
   3  14   2      169.19      170.59     16.32 o 
   4  14   2      258.79      277.17     19.76 o 
   5  14   2      215.65      225.28     18.53 o 
   6  14   2       82.29       66.61     18.10 o 
   7  14   2      125.49      144.07     18.70 o 
   8  14   2      156.56      135.17     34.26 o 
  -6  15   2      614.03      665.69     55.55 o 
  -5  15   2       40.78       38.89     25.92 o 
  -4  15   2      751.11      768.46     59.25 o 
  -3  15   2       48.78       49.39     27.78 o 
  -2  15   2      214.45      217.14     23.32 o 
  -1  15   2       80.43       72.98     13.22 o 
   0  15   2      228.43      253.31     19.58 o 
   1  15   2      180.16      192.07     17.97 o 
   2  15   2     1458.84     1542.37     53.77 o 
   3  15   2      128.17      132.89     19.74 o 
   4  15   2     2771.61     2877.75     68.23 o 
   5  15   2       75.19       50.58     18.58 o 
   6  15   2     1154.43     1232.47     68.51 o 
  -5  16   2        8.13       23.15     25.00 o 
  -4  16   2       95.70       47.96     19.96 o 
  -3  16   2       46.06       21.40     18.52 o 
  -2  16   2      169.69      132.88     37.50 o 
  -1  16   2       84.45      108.78     20.01 o 
   0  16   2      241.38      230.59     24.47 o 
   1  16   2        9.11        1.20     13.34 o 
   2  16   2      357.97      374.33     23.85 o 
   3  16   2       59.00       56.44     15.79 o 
   4  16   2      236.17      247.58     54.16 o 
   5  16   2      144.28      201.84     38.89 o 
  -3  17   2      119.64      160.17     30.55 o 
  -2  17   2       66.60       47.28     18.68 o 
  -1  17   2        0.38      -26.85     26.85 o 
   0  17   2        6.66       27.78     32.40 o 
   1  17   2       85.87       96.31     21.75 o 
   2  17   2      434.26      453.02     27.39 o 
   3  17   2      162.30      137.03     37.03 o 
 -13   0   3      118.17       73.14     23.15 o 
 -11   0   3      520.27      508.87     22.09 o 
  -9   0   3     3858.87     3996.53     57.78 o 
  -7   0   3     7504.04     7456.61     96.55 o 
  -5   0   3     7628.23     7814.81     98.70 o 
  -1   0   3     1872.98     1905.92     27.18 o 
   1   0   3      607.39      591.33     11.36 o 
   3   0   3    26139.74    25539.95    344.25 o 
   5   0   3    19314.68    20108.55    367.75 o 
   7   0   3     7033.58     7159.22     93.69 o 
   9   0   3      629.55      616.44     29.50 o 
  11   0   3        4.19       -8.90      8.90 o 
  13   0   3        5.12       -0.36     15.41 o 
 -14   1   3        1.22       -7.13     15.37 o 
 -13   1   3      225.46      222.72     16.48 o 
 -12   1   3       28.71       20.21      9.48 o 
 -11   1   3      324.13      307.58     15.35 o 
 -10   1   3      179.73      173.01      8.36 o 
  -9   1   3      327.05      317.62      9.21 o 
  -8   1   3       55.28       62.61      5.71 o 
  -7   1   3        0.15       -2.50      2.57 o 
  -6   1   3     2068.02     2197.87     24.82 o 
  -5   1   3       40.20       70.06      3.60 o 
  -4   1   3      193.54      163.72      5.43 o 
  -3   1   3    10718.25    11144.02     96.40 o 
  -2   1   3        0.84       -1.42      1.42 o 
  -1   1   3     1590.12     1337.72     13.99 o 
   0   1   3      516.75      529.34      7.09 o 
   1   1   3    44161.03    47344.59    423.81 o 
   2   1   3      347.35      384.40      5.78 o 
   3   1   3    13304.31    13867.24    119.62 o 
   4   1   3       17.87       22.78      2.36 o 
   5   1   3      923.30      953.13     11.91 o 
   6   1   3      794.08      878.72     12.09 o 
   7   1   3      633.36      604.54     10.81 o 
   8   1   3      586.94      590.48     13.35 o 
   9   1   3     2352.54     2360.31     33.48 o 
  10   1   3       19.89       26.37      5.76 o 
  11   1   3      417.17      419.97     18.77 o 
  12   1   3       17.08       14.40      8.68 o 
  13   1   3      120.46      128.71     12.94 o 
  14   1   3        5.67       10.81     12.54 o 
 -14   2   3       34.41       48.73     13.14 o 
 -13   2   3       12.26       -1.93     10.23 o 
 -12   2   3       10.54        6.99      8.26 o 
 -11   2   3      456.32      459.63     23.01 o 
 -10   2   3        2.90        0.51      5.38 o 
  -9   2   3     1686.02     1713.51     25.28 o 
  -8   2   3      466.62      484.08      9.31 o 
  -7   2   3     9897.22     9975.87     89.55 o 
  -6   2   3       20.04       24.02      2.76 o 
  -5   2   3    12434.21    12772.91    111.41 o 
  -3   2   3     7265.43     7680.54     67.41 o 
  -2   2   3     1201.63     1231.87     14.18 o 
  -1   2   3     1366.88     1364.76     13.51 o 
   0   2   3        1.75       -1.44      1.44 o 
   1   2   3    38812.88    41157.04    348.56 o 
   2   2   3       93.55      111.00      3.12 o 
   3   2   3    13871.35    14160.15    128.91 o 
   4   2   3     1186.09     1184.15     13.36 o 
   5   2   3     8740.10     8994.91     84.79 o 
   6   2   3     2674.82     2739.43     30.01 o 
   7   2   3     1657.53     1536.75     20.98 o 
   8   2   3      212.75      221.55      7.78 o 
   9   2   3      473.20      456.72     12.71 o 
  10   2   3      103.98       87.52      8.17 o 
  11   2   3      124.21      113.39      9.35 o 
  12   2   3       82.27       97.02     10.89 o 
  13   2   3        5.25       12.21     10.28 o 
  14   2   3       25.55       32.72     16.32 o 
 -14   3   3       61.03       57.24     13.46 o 
 -13   3   3       67.72       76.68     11.86 o 
 -12   3   3      386.23      409.19     16.18 o 
 -11   3   3       55.62       65.84      8.44 o 
 -10   3   3     1700.89     1724.65     29.28 o 
  -9   3   3      422.91      405.21     12.26 o 
  -8   3   3      275.35      307.55     11.84 o 
  -7   3   3       93.21       75.87      5.12 o 
  -6   3   3      460.01      466.78      8.19 o 
  -5   3   3        4.05        3.83      2.28 o 
  -4   3   3     2590.25     2493.64     24.50 o 
  -3   3   3     2853.11     2878.73     28.52 o 
  -2   3   3    15953.76    16815.39    143.75 o 
  -1   3   3     7434.42     7144.65     70.02 o 
   0   3   3     3755.72     3693.52     43.96 o 
   1   3   3     9044.18     9341.35     90.85 o 
   2   3   3     5322.88     5714.30     50.73 o 
   3   3   3     5441.92     5492.46     52.05 o 
   4   3   3      144.64      170.54      4.51 o 
   5   3   3       62.35       40.37      3.11 o 
   6   3   3        0.77       15.79      5.46 o 
   7   3   3      825.07      793.77     16.49 o 
   8   3   3      618.69      610.90     13.28 o 
   9   3   3      477.13      455.35     15.97 o 
  10   3   3      329.89      341.32     12.77 o 
  11   3   3      302.50      316.31     13.14 o 
  12   3   3      124.45      110.21     10.38 o 
  13   3   3       80.45       68.63     12.05 o 
 -14   4   3       13.59        9.39     11.84 o 
 -13   4   3        1.81       22.58      9.57 o 
 -12   4   3        1.85       -1.47      7.94 o 
 -11   4   3      194.04      205.86     12.01 o 
 -10   4   3       70.85       67.38      7.31 o 
  -9   4   3     1332.36     1348.52     24.11 o 
  -8   4   3     2892.18     2790.18     39.27 o 
  -7   4   3     3073.65     3005.32     34.43 o 
  -6   4   3     4331.52     4395.17     44.36 o 
  -5   4   3      951.82      912.42     11.07 o 
  -4   4   3     7346.84     7887.98     92.58 o 
  -3   4   3       49.19       33.27      2.93 o 
  -2   4   3     4527.38     4864.29     52.24 o 
  -1   4   3     1400.37     1322.07     15.41 o 
   0   4   3      183.19      199.91      4.94 o 
   1   4   3     1329.99     1304.37     16.88 o 
   2   4   3     1070.56      989.07     11.24 o 
   3   4   3      823.96      679.70      9.15 o 
   4   4   3     1432.15     1294.73     16.85 o 
   5   4   3     4342.85     4279.38     43.13 o 
   6   4   3     2329.11     2292.08     34.53 o 
   7   4   3      601.02      597.42     12.41 o 
   8   4   3      722.28      696.93     14.48 o 
   9   4   3     1077.16     1062.58     23.15 o 
  10   4   3        2.92        1.88      6.00 o 
  11   4   3      187.68      203.33     11.24 o 
  12   4   3      139.24      137.68     11.84 o 
  13   4   3       40.38       58.08     13.09 o 
 -14   5   3       42.03       51.96     14.74 o 
 -13   5   3       34.04       40.40      9.80 o 
 -12   5   3      686.24      680.50     20.73 o 
 -11   5   3       76.94       76.63     13.18 o 
 -10   5   3     1708.61     1661.98     29.89 o 
  -9   5   3      332.18      297.90     10.93 o 
  -8   5   3      517.76      523.77     14.67 o 
  -7   5   3       60.65       51.82      4.86 o 
  -6   5   3     1378.81     1363.02     18.21 o 
  -5   5   3       62.00       47.18      3.37 o 
  -4   5   3    10237.16    10771.14    107.49 o 
  -3   5   3     2846.97     3088.35     35.15 o 
  -2   5   3    19039.59    19868.78    216.13 o 
  -1   5   3     5856.16     5988.10     59.99 o 
   0   5   3    14245.29    14749.40    142.33 o 
   1   5   3     1212.96     1136.15     15.52 o 
   2   5   3     2060.01     1985.25     22.46 o 
   3   5   3      426.37      365.54      5.87 o 
   4   5   3     1186.35     1276.20     18.37 o 
   5   5   3       84.79       89.88      4.32 o 
   6   5   3      687.89      664.32     12.58 o 
   7   5   3      190.83      185.15      7.38 o 
   8   5   3     3116.02     3081.25     39.97 o 
   9   5   3       46.28       52.89      6.10 o 
  10   5   3      683.36      667.29     19.16 o 
  11   5   3       57.30       43.22      9.06 o 
  12   5   3      274.04      277.19     18.09 o 
  13   5   3       40.31       41.11     12.56 o 
 -14   6   3        9.46       40.74     28.70 o 
 -13   6   3      159.72      181.38     13.78 o 
 -12   6   3       62.07       53.05      8.88 o 
 -11   6   3      323.37      348.77     13.75 o 
 -10   6   3      321.16      316.67     12.22 o 
  -9   6   3      373.04      360.64     12.20 o 
  -8   6   3      285.28      275.06      9.84 o 
  -7   6   3     1329.49     1290.12     21.76 o 
  -6   6   3     2088.81     2102.24     26.97 o 
  -5   6   3      488.88      468.42      7.67 o 
  -4   6   3     2222.07     2108.05     22.71 o 
  -3   6   3        0.54       -2.10      2.78 o 
  -2   6   3     3932.92     3912.47     40.77 o 
  -1   6   3      761.95      776.43     11.60 o 
   0   6   3       48.05       39.38      3.76 o 
   1   6   3     6199.94     6906.30     89.77 o 
   2   6   3     3063.42     3147.95     33.84 o 
   3   6   3       63.65       52.24      3.25 o 
   4   6   3     5833.84     5831.33     75.15 o 
   5   6   3      391.74      399.38      9.62 o 
   6   6   3     6187.39     6160.27     69.47 o 
   7   6   3      418.62      377.15     11.30 o 
   8   6   3     1375.28     1289.22     23.36 o 
   9   6   3     1240.10     1253.01     23.87 o 
  10   6   3       62.94       61.67      7.46 o 
  11   6   3      565.73      573.78     18.93 o 
  12   6   3      138.31      130.28     15.02 o 
  13   6   3      113.33      126.84     30.55 o 
 -13   7   3        2.86       -6.47     10.37 o 
 -12   7   3      472.36      500.46     16.77 o 
 -11   7   3        2.04       -6.49      6.49 o 
 -10   7   3      552.66      590.17     21.32 o 
  -9   7   3       32.05       35.23      6.25 o 
  -8   7   3        6.97        5.44      4.66 o 
  -7   7   3        2.69        2.32      4.26 o 
  -6   7   3      319.86      309.66     11.04 o 
  -5   7   3      274.91      270.29      5.92 o 
  -4   7   3     5852.92     5902.26     60.80 o 
  -3   7   3      137.71      123.97      5.13 o 
  -2   7   3    10172.03    10164.83    116.84 o 
  -1   7   3     1056.31     1040.19     17.10 o 
   0   7   3     9656.53     9708.20    143.68 o 
   1   7   3      235.90      236.07      5.89 o 
   2   7   3     7054.26     7186.39     77.73 o 
   3   7   3      206.00      195.64      7.23 o 
   4   7   3       50.36       52.65      6.19 o 
   5   7   3      162.63      167.83      8.68 o 
   6   7   3       58.50       49.49      4.31 o 
   7   7   3        1.93       -2.46      4.12 o 
   8   7   3     1027.84     1020.52     20.26 o 
   9   7   3        5.93        3.30      5.77 o 
  10   7   3      809.41      828.67     19.53 o 
  11   7   3        0.03       -2.05     12.96 o 
  12   7   3      213.67      235.23     21.53 o 
 -13   8   3      190.72      209.43     24.85 o 
 -12   8   3       10.68       13.15      8.24 o 
 -11   8   3      219.12      247.77     19.13 o 
 -10   8   3      135.90      129.96      8.61 o 
  -9   8   3        4.92        8.14      7.31 o 
  -8   8   3      315.81      345.69     11.09 o 
  -7   8   3      845.92      783.43     15.44 o 
  -6   8   3     2819.24     2846.72     43.31 o 
  -5   8   3     1109.55     1065.68     16.23 o 
  -4   8   3     5759.46     6097.13     74.28 o 
  -3   8   3      810.56      834.22     15.62 o 
  -2   8   3     4905.53     4950.29     61.07 o 
  -1   8   3      386.12      388.60     11.62 o 
   0   8   3      135.16      133.13      5.98 o 
   1   8   3      275.72      274.45     10.02 o 
   2   8   3     2538.38     2529.69     39.03 o 
   3   8   3     1144.66     1143.69     20.91 o 
   4   8   3     4668.21     4602.65     65.20 o 
   5   8   3      245.02      232.62      9.93 o 
   6   8   3     1800.34     1814.77     32.37 o 
   7   8   3        0.39        2.26      5.75 o 
   8   8   3      502.17      485.33     13.12 o 
   9   8   3      399.75      428.34     13.41 o 
  10   8   3        1.04       -2.39      6.34 o 
  11   8   3       86.72      115.10     11.62 o 
  12   8   3       61.06       43.12     10.92 o 
 -12   9   3      246.16      262.74     14.47 o 
 -11   9   3       67.89       56.22     12.57 o 
 -10   9   3      253.03      250.41     11.12 o 
  -9   9   3      326.81      340.53     20.43 o 
  -8   9   3       12.60        4.03      4.71 o 
  -7   9   3       47.30       36.97      6.20 o 
  -6   9   3      171.76      157.48     11.14 o 
  -5   9   3      139.10      119.53      9.32 o 
  -4   9   3     4128.24     4186.94     54.29 o 
  -3   9   3      593.76      590.19     13.18 o 
  -2   9   3    10760.34    11214.62    130.21 o 
  -1   9   3      979.74     1003.03     20.56 o 
   0   9   3     6814.86     7172.99     95.71 o 
   1   9   3      258.27      250.12     10.08 o 
   2   9   3     1945.56     1905.46     36.01 o 
   3   9   3      722.16      678.15     23.79 o 
   4   9   3       15.87       13.24      5.06 o 
   5   9   3       93.68       66.74      6.53 o 
   6   9   3       63.74       51.93      6.67 o 
   7   9   3      282.40      268.97     19.95 o 
   8   9   3      204.69      199.89     11.46 o 
   9   9   3       70.43       45.38      8.46 o 
  10   9   3      181.43      225.67     20.78 o 
  11   9   3      321.79      285.35     13.50 o 
  12   9   3      296.36      306.46     23.15 o 
 -12  10   3       83.63       87.90     10.37 o 
 -11  10   3       55.27       59.35      8.21 o 
 -10  10   3      226.76      221.63     12.81 o 
  -9  10   3       36.65       44.37      7.93 o 
  -8  10   3      694.06      663.43     22.30 o 
  -7  10   3     1285.04     1305.58     31.26 o 
  -6  10   3     2493.90     2497.74     63.74 o 
  -5  10   3      977.98     1024.16     25.65 o 
  -4  10   3     2160.33     2223.52     48.92 o 
  -3  10   3      440.32      403.44     12.96 o 
  -2  10   3     1904.45     1863.65     31.90 o 
  -1  10   3      590.97      568.86     17.20 o 
   0  10   3       44.98       43.60      6.09 o 
   1  10   3     1755.09     1704.51     30.52 o 
   2  10   3      203.38      192.93     12.90 o 
   3  10   3     1194.29     1253.42     28.92 o 
   4  10   3     2179.66     2167.65     42.59 o 
   5  10   3      662.75      662.63     21.02 o 
   6  10   3     1788.05     1810.87     32.45 o 
   7  10   3       24.62       18.44      7.05 o 
   8  10   3      280.32      271.27     13.05 o 
   9  10   3        0.65       -2.90      8.26 o 
  10  10   3      191.52      220.24     15.03 o 
  11  10   3      159.95      168.97     14.88 o 
 -11  11   3      120.96       98.39     17.78 o 
 -10  11   3       55.55       57.22     15.10 o 
  -9  11   3      293.81      317.44     21.59 o 
  -8  11   3      192.14      198.23     16.98 o 
  -7  11   3      552.82      482.98     23.75 o 
  -6  11   3     2207.83     2192.19     52.33 o 
  -5  11   3        0.62        4.40      8.34 o 
  -4  11   3     3018.56     2960.06     52.94 o 
  -3  11   3      659.30      647.66     19.26 o 
  -2  11   3     1828.23     1854.60     32.85 o 
  -1  11   3     1727.02     1702.19     30.77 o 
   0  11   3      209.36      226.27     11.18 o 
   1  11   3      802.49      776.86     19.30 o 
   2  11   3      250.93      238.58     13.95 o 
   3  11   3       10.97        1.12      6.68 o 
   4  11   3      622.36      587.66     20.21 o 
   5  11   3      153.97      166.68     12.60 o 
   6  11   3       73.94       75.09     10.73 o 
   7  11   3      101.23       90.91     11.58 o 
   8  11   3       28.94       38.55      7.65 o 
   9  11   3      222.37      215.61     13.59 o 
  10  11   3      195.14      195.04     14.54 o 
 -10  12   3      289.31      333.57     31.09 o 
  -9  12   3      252.54      287.63     28.24 o 
  -8  12   3      334.77      412.11     30.97 o 
  -7  12   3     1478.28     1418.30     65.27 o 
  -6  12   3      650.36      654.24     34.37 o 
  -5  12   3     2197.65     2171.38     67.42 o 
  -4  12   3       83.03       75.63     16.61 o 
  -3  12   3      920.55      849.95     38.22 o 
  -2  12   3       46.18       39.99      7.15 o 
  -1  12   3        2.07       -5.44      5.44 o 
   0  12   3      107.96      106.39      9.10 o 
   1  12   3      978.70      934.24     25.29 o 
   2  12   3       56.25       51.64      9.02 o 
   3  12   3     2169.46     2137.45     43.97 o 
   4  12   3      690.47      706.61     35.41 o 
   5  12   3     1143.19     1120.86     30.07 o 
   6  12   3      320.06      306.62     22.58 o 
   7  12   3      375.16      360.27     19.19 o 
   8  12   3      218.27      226.08     18.88 o 
   9  12   3        0.70        5.17     12.90 o 
  10  12   3      184.18      257.39     35.18 o 
  -9  13   3      160.01      145.91     29.16 o 
  -8  13   3      481.78      465.24     55.55 o 
  -7  13   3      144.40      145.35     22.23 o 
  -6  13   3      494.83      506.58     33.06 o 
  -5  13   3        2.47       -7.93     14.36 o 
  -4  13   3      755.61      752.26     37.32 o 
  -3  13   3      433.06      428.18     28.34 o 
  -2  13   3      359.96      345.47     19.48 o 
  -1  13   3     2557.33     2689.67     58.56 o 
   0  13   3      120.91      125.09     10.64 o 
   1  13   3     4330.79     4286.28     73.80 o 
   2  13   3      378.63      376.43     17.74 o 
   3  13   3     1482.78     1458.69     46.91 o 
   4  13   3      219.83      227.61     15.96 o 
   5  13   3       91.69       98.32     13.36 o 
   6  13   3      366.47      362.80     19.72 o 
   7  13   3      406.11      436.50     24.72 o 
   8  13   3      151.88      169.07     19.00 o 
   9  13   3      725.62      736.98     60.18 o 
  -8  14   3       19.87        5.62     17.99 o 
  -7  14   3      884.30      822.97     42.49 o 
  -6  14   3       20.10       14.78     15.95 o 
  -5  14   3      545.18      566.82     35.99 o 
  -4  14   3        9.36       -2.31     15.28 o 
  -3  14   3      168.49      161.31     22.00 o 
  -2  14   3      188.17      152.50     18.49 o 
  -1  14   3       50.67       31.95     21.29 o 
   0  14   3      445.91      476.75     19.59 o 
   1  14   3     1276.78     1242.67     45.60 o 
   2  14   3       52.85       45.19     11.11 o 
   3  14   3     1432.71     1548.34     52.79 o 
   4  14   3       37.63       28.57     11.16 o 
   5  14   3     1287.25     1342.47     36.17 o 
   6  14   3      175.90      194.63     19.42 o 
   7  14   3      774.88      778.51     33.66 o 
   8  14   3       47.60       -2.78     28.70 o 
  -6  15   3      212.27      171.28     37.03 o 
  -5  15   3       52.28       45.93     20.26 o 
  -4  15   3        9.78        9.49     16.68 o 
  -3  15   3      746.33      743.88     40.53 o 
  -2  15   3      125.54      151.84     30.55 o 
  -1  15   3     2009.97     2067.18     55.81 o 
   0  15   3       86.94       65.32     16.33 o 
   1  15   3     1625.90     1702.58     46.45 o 
   2  15   3       20.93       21.46     12.66 o 
   3  15   3      450.41      465.72     25.58 o 
   4  15   3      162.77      172.23     28.37 o 
   5  15   3        0.10      -14.06     14.06 o 
   6  15   3      471.16      494.66     33.97 o 
  -5  16   3      219.49      307.38     43.52 o 
  -4  16   3      144.36       98.14     34.26 o 
  -3  16   3       10.40      -27.31     27.31 o 
  -2  16   3       26.67       27.63     16.98 o 
  -1  16   3       71.15       53.78     18.02 o 
   0  16   3        6.99       18.34     15.35 o 
   1  16   3      310.43      332.50     37.50 o 
   2  16   3       50.87       38.43     14.97 o 
   3  16   3      433.72      475.15     43.69 o 
   4  16   3      108.08      115.83     34.94 o 
   5  16   3      611.80      690.69     57.40 o 
  -3  17   3      160.76      169.43     33.33 o 
  -2  17   3       53.35       34.01     19.51 o 
  -1  17   3      507.77      517.55     52.77 o 
   0  17   3       79.64       68.82     20.55 o 
   1  17   3      927.69      918.52     91.66 o 
   2  17   3       15.63       28.24     19.12 o 
 -14   0   4       29.64      -14.81     24.07 o 
 -12   0   4      315.92      364.79     35.18 o 
 -10   0   4      236.17      274.88     27.74 o 
  -8   0   4        0.40        1.13      4.44 o 
  -6   0   4     1038.20     1000.72     18.87 o 
  -4   0   4     6512.04     6492.89     88.69 o 
  -2   0   4    15469.44    15301.33    185.80 o 
   0   0   4     3644.80     3693.68     47.86 o 
   2   0   4     5124.94     5156.00     73.13 o 
   4   0   4     1669.42     1837.72     49.89 o 
   6   0   4     1185.85     1108.79     25.24 o 
   8   0   4     2570.55     2522.97     45.68 o 
  10   0   4     1147.07     1168.07     33.50 o 
  12   0   4       31.90       53.28     16.92 o 
 -14   1   4       13.06      -16.86     18.98 o 
 -13   1   4       22.28       23.79     12.50 o 
 -12   1   4       70.57       78.11     11.32 o 
 -11   1   4        0.84       -3.97      7.39 o 
 -10   1   4     1783.45     1829.49     32.29 o 
  -9   1   4        8.02        5.15      3.72 o 
  -8   1   4     4850.13     4925.16     47.94 o 
  -7   1   4      428.67      443.77      8.28 o 
  -6   1   4     6844.78     6884.20     66.17 o 
  -5   1   4       38.63       42.67      2.83 o 
  -4   1   4    11481.98    11594.17    101.05 o 
  -3   1   4       95.70       99.18      3.34 o 
  -2   1   4     5366.70     5826.79     53.21 o 
  -1   1   4     2534.42     2700.65     26.59 o 
   0   1   4     3548.04     3785.72     34.42 o 
   1   1   4     9571.17    10502.89     95.93 o 
   2   1   4     4398.36     4304.26     42.28 o 
   3   1   4      351.70      350.08      6.08 o 
   4   1   4    10140.45    10544.56     92.80 o 
   5   1   4      396.09      391.20      6.96 o 
   6   1   4     7075.48     7188.05     65.99 o 
   7   1   4       77.83       63.09      4.37 o 
   8   1   4     3425.34     3274.92     42.13 o 
   9   1   4       27.11       27.54      5.84 o 
  10   1   4       57.10       47.06      7.23 o 
  11   1   4      101.10      109.59      9.73 o 
  12   1   4       30.86       21.52      9.60 o 
  13   1   4       42.48       28.52     10.29 o 
 -14   2   4       12.46        7.54     11.52 o 
 -13   2   4      170.69      160.55     14.63 o 
 -12   2   4      247.99      280.73     17.31 o 
 -11   2   4      259.99      280.35     12.72 o 
 -10   2   4      276.07      288.48     11.21 o 
  -9   2   4     1210.92     1199.88     23.12 o 
  -8   2   4      215.02      227.20      6.77 o 
  -7   2   4       12.18       27.88      6.95 o 
  -6   2   4     2795.83     2816.87     28.55 o 
  -5   2   4     2981.76     3153.92     32.42 o 
  -4   2   4     6197.76     6040.67     56.85 o 
  -3   2   4     3820.12     3942.92     38.56 o 
  -2   2   4    21969.41    22674.83    216.23 o 
  -1   2   4     3506.16     3501.88     33.81 o 
   0   2   4    26039.20    27581.62    234.24 o 
   1   2   4      662.96      642.15      8.25 o 
   2   2   4     2286.40     2225.12     24.26 o 
   3   2   4     1621.30     1668.23     17.87 o 
   4   2   4      185.06      220.19      4.83 o 
   5   2   4      279.17      320.89      8.89 o 
   6   2   4     1607.82     1553.06     26.35 o 
   7   2   4      325.69      349.19     10.10 o 
   8   2   4     2745.31     2751.58     36.91 o 
   9   2   4      169.37      177.30      8.76 o 
  10   2   4      847.99      842.21     19.66 o 
  11   2   4      458.42      469.74     16.27 o 
  12   2   4      287.01      293.65     15.20 o 
  13   2   4       46.03       57.97     11.60 o 
 -14   3   4        5.96       12.47     12.57 o 
 -13   3   4       33.43       28.65     10.81 o 
 -12   3   4      173.00      181.84     16.97 o 
 -11   3   4        8.21       -1.22      6.33 o 
 -10   3   4     1279.82     1297.71     24.30 o 
  -9   3   4      976.07      961.41     19.24 o 
  -8   3   4     4404.04     4491.12     53.32 o 
  -7   3   4     4431.22     4557.34     46.45 o 
  -6   3   4     9363.63     9519.26     85.14 o 
  -5   3   4     2473.80     2440.00     24.79 o 
  -4   3   4     6832.75     6752.82     60.85 o 
  -3   3   4       60.11       81.96      3.16 o 
  -2   3   4     3165.23     3344.90     33.08 o 
  -1   3   4     5723.78     6109.89     53.97 o 
   0   3   4       99.87      120.86      3.12 o 
   1   3   4        3.95        9.26      1.89 o 
   2   3   4      536.55      467.75      6.64 o 
   3   3   4     4809.11     4794.55     47.28 o 
   4   3   4     1857.93     1797.14     18.17 o 
   5   3   4     2341.65     2242.15     28.60 o 
   6   3   4     3840.05     3846.48     42.97 o 
   7   3   4      986.57      977.28     15.93 o 
   8   3   4     2234.14     2205.81     40.58 o 
   9   3   4       43.10       42.09      6.56 o 
  10   3   4      495.45      479.33     15.10 o 
  11   3   4        0.43        0.78      7.16 o 
  12   3   4        0.22       -1.46      9.63 o 
  13   3   4       49.66       42.67     12.70 o 
 -14   4   4        7.27       18.02     11.94 o 
 -13   4   4      331.52      315.57     20.71 o 
 -12   4   4       55.67       66.39      9.41 o 
 -11   4   4      574.36      601.92     18.70 o 
 -10   4   4      186.22      177.69      9.75 o 
  -9   4   4     1414.03     1394.04     24.73 o 
  -8   4   4      140.26      135.68     10.77 o 
  -7   4   4      141.91      118.81      6.14 o 
  -6   4   4      731.15      728.76     11.63 o 
  -5   4   4       67.61       61.02      4.30 o 
  -4   4   4     5507.88     5846.64     53.06 o 
  -3   4   4     6006.69     6185.80     55.38 o 
  -2   4   4    11370.55    11926.43    108.49 o 
  -1   4   4     9875.99     9921.87    103.72 o 
   0   4   4     3703.37     3590.72     40.67 o 
   1   4   4     8135.00     8151.69     86.82 o 
   3   4   4     6649.07     6951.74     62.77 o 
   4   4   4      226.53      226.51      6.52 o 
   5   4   4      109.92      109.75      5.04 o 
   6   4   4      904.98      898.75     15.44 o 
   7   4   4      299.46      316.39      9.26 o 
   8   4   4      101.87       98.98      6.62 o 
   9   4   4     1015.75      957.14     20.24 o 
  10   4   4      320.44      308.25     14.05 o 
  11   4   4      402.42      444.03     17.50 o 
  12   4   4      271.68      283.06     15.44 o 
  13   4   4        2.06       -6.06     10.73 o 
 -14   5   4       81.51      104.80     30.38 o 
 -13   5   4       38.66       52.21     14.94 o 
 -12   5   4      284.96      316.35     13.87 o 
 -11   5   4       54.97       49.55      8.63 o 
 -10   5   4     1075.13     1075.14     22.91 o 
  -9   5   4      372.29      367.47     12.20 o 
  -8   5   4     1789.14     1736.33     38.04 o 
  -7   5   4     1636.48     1538.35     22.49 o 
  -6   5   4      929.00      914.94     15.06 o 
  -5   5   4     2235.85     2195.30     24.03 o 
  -4   5   4     1371.06     1319.38     14.12 o 
  -3   5   4      556.24      593.08      8.32 o 
  -2   5   4      754.93      772.77     10.92 o 
  -1   5   4      737.72      665.36     10.16 o 
   0   5   4        3.16        2.33      2.29 o 
   1   5   4     3495.41     3183.21     39.78 o 
   2   5   4       70.92       70.42      3.76 o 
   3   5   4     9202.97     9496.24     83.74 o 
   4   5   4      731.07      740.00     11.61 o 
   5   5   4     2194.05     2100.87     27.52 o 
   6   5   4      175.29      175.55     11.76 o 
   7   5   4      615.14      584.46     14.97 o 
   8   5   4      256.45      266.29     10.53 o 
   9   5   4       43.54       32.56      6.37 o 
  10   5   4      303.54      331.38     14.61 o 
  11   5   4       15.88       20.46      8.68 o 
  12   5   4      190.24      190.21     18.93 o 
  13   5   4       40.10       61.11     28.70 o 
 -13   6   4      385.39      407.44     18.71 o 
 -12   6   4        2.81       -3.10      7.74 o 
 -11   6   4      476.59      483.29     15.62 o 
 -10   6   4       55.67       44.03      6.90 o 
  -9   6   4      232.61      248.20     12.28 o 
  -8   6   4        1.48       -3.04      4.69 o 
  -7   6   4       71.98       68.94     10.14 o 
  -6   6   4       33.09       28.19      3.87 o 
  -5   6   4     1565.66     1516.95     17.94 o 
  -4   6   4      187.77      182.91      5.54 o 
  -3   6   4     3714.73     3659.46     39.10 o 
  -2   6   4     1152.03     1182.38     18.11 o 
  -1   6   4     7108.22     6918.25    121.35 o 
   0   6   4     3996.15     4334.11     50.48 o 
   1   6   4    10712.04    11150.89    117.84 o 
   2   6   4      196.37      175.53      8.90 o 
   3   6   4     4841.95     4778.39     54.36 o 
   4   6   4        5.87        2.49      2.73 o 
   5   6   4       66.06       64.25      5.14 o 
   6   6   4      567.15      523.17     13.19 o 
   7   6   4      835.54      794.02     16.92 o 
   8   6   4        0.32        0.15      5.02 o 
   9   6   4     1096.01     1056.39     21.81 o 
  10   6   4        0.62       -4.75      6.75 o 
  11   6   4      726.92      734.50     21.91 o 
  12   6   4       18.00       21.22     10.14 o 
 -13   7   4        5.65        6.76      9.55 o 
 -12   7   4      416.47      457.47     16.35 o 
 -11   7   4       87.18       68.19      8.49 o 
 -10   7   4      312.42      335.05     12.67 o 
  -9   7   4      722.61      700.25     16.68 o 
  -8   7   4       83.85       74.82      7.25 o 
  -7   7   4     1087.96     1126.13     20.01 o 
  -6   7   4       24.15       20.26      3.45 o 
  -5   7   4     4383.97     4410.00     82.15 o 
  -4   7   4      112.25      105.29      4.70 o 
  -3   7   4      310.84      321.24      6.92 o 
  -2   7   4        6.32        3.46      3.63 o 
  -1   7   4     1566.04     1596.39     19.42 o 
   0   7   4      187.97      186.31      6.44 o 
   1   7   4     9475.05     9728.80    104.16 o 
   2   7   4       89.73       78.28      4.47 o 
   3   7   4    18241.05    18319.19    213.95 o 
   4   7   4       56.71       57.21      7.67 o 
   5   7   4     6604.64     6454.62     90.31 o 
   6   7   4        1.29        4.62      4.07 o 
   7   7   4     2331.50     2213.47     33.42 o 
   8   7   4      195.43      193.72      9.30 o 
   9   7   4       97.98       95.81      7.85 o 
  10   7   4      429.32      457.08     15.15 o 
  11   7   4       18.95       12.48      9.30 o 
  12   7   4      128.44      132.99     13.53 o 
 -13   8   4      370.82      378.32     24.89 o 
 -12   8   4      143.86      125.87     10.76 o 
 -11   8   4      567.03      574.52     25.54 o 
 -10   8   4      123.38      132.43      8.95 o 
  -9   8   4      292.30      296.89     11.21 o 
  -8   8   4       54.42       47.07      5.74 o 
  -7   8   4       21.44       17.14      4.66 o 
  -6   8   4      323.63      296.94     10.80 o 
  -5   8   4      309.24      300.08      9.09 o 
  -4   8   4      121.05      112.89      5.02 o 
  -3   8   4     4910.95     5056.66     52.76 o 
  -2   8   4      301.46      305.73     10.86 o 
  -1   8   4    12699.32    12831.54    162.61 o 
   0   8   4        0.16       -4.54      4.54 o 
   1   8   4    10870.25    11019.16    117.29 o 
   2   8   4      135.35      122.35      6.81 o 
   3   8   4     4794.57     4779.71     66.43 o 
   4   8   4       77.58       69.18      6.34 o 
   5   8   4      622.57      586.53     15.82 o 
   6   8   4        0.75        1.09      5.53 o 
   7   8   4       28.01       21.10      6.55 o 
   8   8   4        9.43       10.67      5.25 o 
   9   8   4      544.55      600.33     15.83 o 
  10   8   4       21.55       18.80      7.18 o 
  11   8   4      471.12      467.76     17.70 o 
 -12   9   4      173.92      182.49     12.92 o 
 -11   9   4        0.37        3.99      7.50 o 
 -10   9   4      258.59      265.02     11.43 o 
  -9   9   4      318.38      331.19     15.15 o 
  -8   9   4       38.09       32.74      6.95 o 
  -7   9   4     1509.95     1517.19     30.54 o 
  -6   9   4      474.14      451.01     12.88 o 
  -5   9   4     2029.56     2058.61     30.08 o 
  -4   9   4      405.48      418.10     16.07 o 
  -3   9   4     1123.11     1196.90     20.56 o 
  -2   9   4      305.35      283.98     10.57 o 
  -1   9   4      155.51      134.88      7.99 o 
   0   9   4      745.34      733.53     22.58 o 
   1   9   4     3943.01     3864.95     56.35 o 
   2   9   4     1491.28     1477.22     34.76 o 
   3   9   4     5069.00     4934.47     61.46 o 
   4   9   4      656.47      602.77     15.36 o 
   5   9   4     2527.09     2487.52     40.67 o 
   6   9   4      534.56      530.76     17.34 o 
   7   9   4      518.56      534.40     16.86 o 
   8   9   4        0.34       15.31      8.10 o 
   9   9   4        8.81        7.20      7.95 o 
  10   9   4       38.81       62.19     10.48 o 
  11   9   4        6.96       27.91     13.22 o 
 -12  10   4       97.95       87.76      9.81 o 
 -11  10   4      108.37      115.20      9.16 o 
 -10  10   4      259.49      241.56     14.29 o 
  -9  10   4        7.28        1.65      7.02 o 
  -8  10   4      431.22      405.70     15.63 o 
  -7  10   4      512.04      493.82     21.53 o 
  -6  10   4        2.03       -2.43      7.16 o 
  -5  10   4     1419.38     1380.19     36.80 o 
  -4  10   4      402.49      383.45     15.01 o 
  -3  10   4      404.05      400.47     14.92 o 
  -2  10   4     2044.52     2017.51     38.52 o 
  -1  10   4     2063.30     2099.04     46.68 o 
   0  10   4     1710.30     1662.48     30.10 o 
   1  10   4     1085.34     1092.94     23.11 o 
   2  10   4       75.71       66.31      8.15 o 
   3  10   4     1300.17     1271.33     29.81 o 
   4  10   4       98.32       75.40      9.48 o 
   5  10   4     1243.69     1184.86     27.29 o 
   6  10   4      728.88      698.98     18.18 o 
   7  10   4       30.41       16.13      6.72 o 
   8  10   4      496.17      488.31     17.26 o 
   9  10   4        1.84       -0.44      8.01 o 
  10  10   4      109.00      107.89     23.25 o 
  11  10   4      195.81      227.76     33.33 o 
 -11  11   4       31.38       40.43     15.93 o 
 -10  11   4       47.99       69.24     14.71 o 
  -9  11   4      338.06      313.62     21.33 o 
  -8  11   4      298.93      263.68     25.05 o 
  -7  11   4      480.08      502.84     49.53 o 
  -6  11   4     1495.98     1532.55     41.34 o 
  -5  11   4      391.86      411.11     20.82 o 
  -4  11   4     2784.11     2670.41     49.49 o 
  -3  11   4       32.88       31.31      7.46 o 
  -2  11   4     1050.63      941.99     24.16 o 
  -1  11   4      528.47      481.83     19.38 o 
   0  11   4        1.61        1.01      6.65 o 
   1  11   4     4250.97     4290.20     63.80 o 
   2  11   4     1475.27     1461.75     33.03 o 
   3  11   4     2376.31     2449.49     47.78 o 
   4  11   4     1897.77     1874.93     40.13 o 
   5  11   4     1883.46     1889.11     41.19 o 
   6  11   4      741.91      775.24     25.10 o 
   7  11   4      661.36      658.10     18.02 o 
   8  11   4       81.13       95.33     19.90 o 
   9  11   4      116.61      125.82     14.30 o 
  10  11   4       31.42       41.85     12.50 o 
 -10  12   4      165.26      143.08     23.18 o 
  -9  12   4       66.31       60.15     19.24 o 
  -8  12   4       99.71       83.07     17.68 o 
  -7  12   4      596.13      565.70     50.92 o 
  -6  12   4       10.81        8.11     14.72 o 
  -5  12   4      824.24      812.03     29.11 o 
  -4  12   4     1013.18     1025.78     31.95 o 
  -3  12   4      699.81      716.18     21.42 o 
  -2  12   4     2767.29     2791.72     66.77 o 
  -1  12   4     1030.89      987.89     22.72 o 
   0  12   4     1940.95     1849.21     38.67 o 
   1  12   4      669.42      643.56     32.07 o 
   2  12   4      428.54      397.63     17.41 o 
   3  12   4      836.19      832.89     24.83 o 
   4  12   4      218.35      214.36     16.98 o 
   5  12   4      917.39      925.88     29.01 o 
   6  12   4      562.55      560.90     22.39 o 
   7  12   4      169.38      172.74     14.84 o 
   8  12   4      253.71      267.35     18.26 o 
   9  12   4       10.12       -4.68     14.54 o 
  -9  13   4       11.90       24.20     18.95 o 
  -8  13   4      709.62      724.39     40.57 o 
  -7  13   4       52.08       17.59     24.07 o 
  -6  13   4     1257.15     1297.71     58.33 o 
  -5  13   4       46.08       62.90     16.68 o 
  -4  13   4      726.52      680.56     35.02 o 
  -3  13   4        9.63        7.22      9.53 o 
  -2  13   4       69.07       65.57      9.58 o 
  -1  13   4      190.30      153.39     12.30 o 
   0  13   4       12.17       -6.39      8.27 o 
   1  13   4      238.62      215.67     14.29 o 
   2  13   4      288.19      302.13     16.58 o 
   3  13   4      468.66      482.21     20.70 o 
   4  13   4      731.77      749.31     24.86 o 
   5  13   4      405.70      429.06     20.23 o 
   6  13   4      719.91      754.99     26.54 o 
   7  13   4      384.89      416.33     21.78 o 
   8  13   4      546.41      622.95     30.17 o 
  -8  14   4       65.53       43.98     20.29 o 
  -7  14   4      395.99      337.57     53.70 o 
  -6  14   4       33.60       15.74     18.52 o 
  -5  14   4      175.39      153.79     22.52 o 
  -4  14   4     1262.32     1325.12     53.02 o 
  -3  14   4        8.85        2.36     14.81 o 
  -2  14   4     2383.60     2369.20     56.78 o 
  -1  14   4      107.80       93.03     12.96 o 
   0  14   4     2617.95     2695.97     75.64 o 
   1  14   4        0.12       -9.17      9.17 o 
   2  14   4      941.05      921.98     28.25 o 
   3  14   4      338.01      361.70     19.11 o 
   4  14   4        3.01       -5.21     10.00 o 
   5  14   4     1119.51     1119.19     33.03 o 
   6  14   4      706.90      744.31     28.02 o 
   7  14   4      872.62      932.31     52.81 o 
  -6  15   4      496.96      459.18     35.33 o 
  -5  15   4       19.60       14.70     18.65 o 
  -4  15   4      511.58      487.15     34.98 o 
  -3  15   4       42.10       44.53     33.33 o 
  -2  15   4      203.26      224.01     19.01 o 
  -1  15   4       19.27       13.21     14.23 o 
   0  15   4       69.54       93.54     17.53 o 
   1  15   4        2.28      -12.66     12.66 o 
   2  15   4      274.42      279.08     20.76 o 
   3  15   4       12.88       19.11     13.20 o 
   4  15   4     1075.88     1102.80     33.05 o 
   5  15   4        0.85      -12.06     12.06 o 
   6  15   4     1081.34     1118.91     50.86 o 
  -5  16   4       54.43       24.07     28.70 o 
  -4  16   4      558.13      587.04     39.57 o 
  -3  16   4        1.25      -14.48     18.30 o 
  -2  16   4     1039.75     1208.24     75.92 o 
  -1  16   4      172.70      175.03     40.27 o 
   0  16   4      927.36     1019.81     62.49 o 
   1  16   4        0.93        1.67     15.41 o 
   2  16   4      365.24      374.20     47.68 o 
   3  16   4       23.94        4.07     13.83 o 
   4  16   4        7.25      -12.70     20.43 o 
   0  17   4       32.05       14.57     19.12 o 
   1  17   4      146.07      142.03     23.57 o 
 -13   0   5        3.71       -4.63     18.52 o 
 -11   0   5      187.17      201.88     39.35 o 
  -9   0   5      787.66      815.01     21.92 o 
  -7   0   5     8346.86     8419.74    108.53 o 
  -5   0   5    13426.02    13126.86    162.44 o 
  -3   0   5    13573.77    14492.04    177.26 o 
  -1   0   5        7.01        2.02      2.21 o 
   3   0   5    11363.41    11125.04    138.03 o 
   5   0   5     7363.59     7203.14    146.86 o 
   7   0   5     3652.75     3561.29     59.01 o 
   9   0   5      904.14      805.85     26.18 o 
  11   0   5      170.79      161.56     15.30 o 
  13   0   5       86.05      105.60     22.68 o 
 -14   1   5        4.59       -4.56     21.29 o 
 -13   1   5      303.11      335.22     21.73 o 
 -12   1   5       20.42       12.81      8.90 o 
 -11   1   5     1194.10     1196.96     29.85 o 
 -10   1   5       46.79       38.43      7.52 o 
  -9   1   5       96.95      100.05      7.79 o 
  -8   1   5      128.13      116.97      6.22 o 
  -7   1   5      614.89      600.26      9.87 o 
  -6   1   5      201.59      205.34      5.44 o 
  -5   1   5     7083.15     7097.83     64.18 o 
  -4   1   5      288.62      288.48      5.92 o 
  -3   1   5    22564.15    23415.79    202.42 o 
  -2   1   5     2117.40     2196.43     22.70 o 
  -1   1   5     4622.65     4640.56     44.28 o 
   0   1   5     3346.51     3515.51     32.78 o 
   1   1   5     2227.41     2034.27     20.43 o 
   2   1   5      102.69       73.99      4.51 o 
   3   1   5        6.10        4.09      1.89 o 
   4   1   5        1.93        6.55      2.25 o 
   5   1   5     1147.42     1043.79     14.02 o 
   6   1   5      511.73      485.73      9.64 o 
   7   1   5      646.05      639.52     13.73 o 
   8   1   5      473.66      486.08     12.67 o 
   9   1   5     1534.97     1520.89     25.27 o 
  10   1   5        0.47       -5.97      5.97 o 
  11   1   5      562.69      573.66     17.74 o 
  12   1   5       11.81       14.54      9.86 o 
  13   1   5      263.18      295.30     17.02 o 
 -14   2   5       60.92       64.22     14.06 o 
 -13   2   5        7.74       -8.41     10.29 o 
 -12   2   5       25.25       21.38      9.87 o 
 -11   2   5      395.33      356.29     20.26 o 
 -10   2   5       96.58       93.62      7.45 o 
  -9   2   5      739.38      757.16     14.45 o 
  -8   2   5     1584.10     1626.80     22.64 o 
  -7   2   5     5112.62     5212.30     49.75 o 
  -6   2   5     2076.62     2074.98     22.38 o 
  -5   2   5     7317.71     7101.54     64.29 o 
  -4   2   5      174.36      203.92      5.45 o 
  -3   2   5    14330.13    14860.62    135.65 o 
  -2   2   5     1281.01     1383.85     22.13 o 
  -1   2   5     1533.35     1479.00     17.17 o 
   0   2   5    18263.78    20026.01    230.83 o 
   1   2   5      791.40      673.05      9.16 o 
   2   2   5     4821.72     5005.43     45.83 o 
   3   2   5    13460.53    14203.23    123.53 o 
   4   2   5      392.23      343.93      6.52 o 
   5   2   5    14128.07    14313.19    136.41 o 
   6   2   5      308.69      289.92      7.98 o 
   7   2   5     4290.27     4229.25     47.75 o 
   8   2   5       24.33       39.78      6.07 o 
   9   2   5      389.70      400.26     12.47 o 
  11   2   5       52.81       27.63      8.24 o 
  12   2   5        4.03       18.57     11.26 o 
  13   2   5      102.93      110.13     14.54 o 
 -14   3   5        0.06       -0.80     12.07 o 
 -13   3   5      146.28      133.50     19.03 o 
 -12   3   5       97.05       99.28     11.77 o 
 -11   3   5      307.96      311.44     15.98 o 
 -10   3   5      550.78      501.28     14.34 o 
  -9   3   5        0.44       -2.78      5.14 o 
  -8   3   5     1345.08     1263.35     24.17 o 
  -7   3   5     1199.76     1191.60     17.72 o 
  -6   3   5       94.66      100.84      5.42 o 
  -5   3   5     7422.25     7511.62     71.95 o 
  -4   3   5     1731.46     1737.22     19.89 o 
  -3   3   5     7126.46     7093.17     66.97 o 
  -2   3   5     8756.44     8912.23     78.16 o 
  -1   3   5     5065.07     5022.05     48.27 o 
   0   3   5     6780.52     6778.46     60.17 o 
   1   3   5     3838.57     3986.30     38.79 o 
   2   3   5     1778.17     1721.16     18.87 o 
   3   3   5       13.74       12.10      2.10 o 
   4   3   5      942.61      928.80     11.36 o 
   5   3   5      283.27      260.76      7.23 o 
   6   3   5       96.19       97.09      5.33 o 
   7   3   5     1836.54     1842.78     25.02 o 
   8   3   5      844.90      799.46     16.06 o 
   9   3   5      814.15      793.76     18.63 o 
  10   3   5      564.98      543.45     18.08 o 
  11   3   5      381.17      380.54     16.29 o 
  12   3   5      173.25      168.70     13.58 o 
  13   3   5      250.67      277.49     18.73 o 
 -14   4   5      214.00      189.31     16.14 o 
 -13   4   5       60.13       67.00     12.66 o 
 -12   4   5        3.72       -8.55      8.55 o 
 -11   4   5      347.22      342.88     13.28 o 
 -10   4   5      421.23      401.75     13.45 o 
  -9   4   5      483.68      467.66     13.26 o 
  -8   4   5     3848.26     3725.86     46.01 o 
  -7   4   5     3549.68     3462.37     42.50 o 
  -6   4   5     3704.83     3694.29     41.21 o 
  -5   4   5     2594.75     2382.74     26.42 o 
  -4   4   5      711.29      719.94     10.57 o 
  -3   4   5     4307.37     4500.31     46.65 o 
  -2   4   5        2.44       -1.64      1.64 o 
  -1   4   5     1057.95     1064.58     11.72 o 
   0   4   5     3759.80     3644.31     35.96 o 
   1   4   5      627.39      519.30      8.26 o 
   3   4   5     1285.05     1190.64     13.76 o 
   4   4   5     2017.57     1946.95     20.83 o 
   5   4   5     2655.92     2599.99     32.33 o 
   6   4   5      735.55      715.83     20.74 o 
   7   4   5      485.48      483.68     11.69 o 
   8   4   5      306.23      327.95     11.66 o 
   9   4   5       52.96       51.90      7.71 o 
  10   4   5       12.66       17.41      7.69 o 
  11   4   5       18.20       19.72      8.87 o 
  12   4   5       16.30       33.39     10.28 o 
  13   4   5        0.37       42.46     20.92 o 
 -14   5   5       11.41       35.00     18.30 o 
 -13   5   5        6.10        5.88     10.59 o 
 -12   5   5      294.16      290.07     13.46 o 
 -11   5   5       18.98       14.13      7.30 o 
 -10   5   5      749.27      725.96     17.74 o 
  -9   5   5        0.10       -4.30      5.33 o 
  -8   5   5      607.01      569.17     14.13 o 
  -7   5   5      116.14      100.28      6.11 o 
  -6   5   5      125.60      123.03      5.80 o 
  -5   5   5      498.19      467.09      9.04 o 
  -4   5   5     1384.73     1404.83     16.89 o 
  -3   5   5     2251.83     2269.94     22.60 o 
  -2   5   5    11405.71    11683.54    129.89 o 
  -1   5   5     4277.70     4606.61     47.66 o 
   0   5   5    18481.05    19299.28    201.40 o 
   1   5   5       68.16       50.90      4.53 o 
   2   5   5    12912.34    12908.24    136.26 o 
   3   5   5      367.25      409.89      6.95 o 
   4   5   5     1537.26     1482.25     19.11 o 
   5   5   5       30.97       40.12      6.12 o 
   6   5   5       55.70       47.91      5.22 o 
   7   5   5      124.15      141.00      7.97 o 
   8   5   5     1577.91     1531.99     26.68 o 
   9   5   5        0.43       -0.45      6.53 o 
  10   5   5      847.77      807.98     22.47 o 
  11   5   5      172.40      210.32     13.48 o 
  12   5   5       98.58       83.15     11.90 o 
 -13   6   5       91.11      119.01     13.69 o 
 -12   6   5      166.43      170.80     11.59 o 
 -11   6   5      210.43      238.89     11.80 o 
 -10   6   5     1331.29     1324.32     25.27 o 
  -9   6   5      287.58      267.82     11.00 o 
  -8   6   5     2617.93     2627.50     40.38 o 
  -7   6   5      966.50      938.00     17.48 o 
  -6   6   5     3295.05     3354.00     40.90 o 
  -5   6   5      359.94      349.60      7.54 o 
  -4   6   5      665.00      624.56     12.72 o 
  -3   6   5     1084.04     1145.54     16.88 o 
  -2   6   5     1174.42     1269.27     21.91 o 
  -1   6   5        6.88        1.46      2.28 o 
   0   6   5     8098.63     8360.59    123.93 o 
   1   6   5     2135.06     2240.12     28.45 o 
   2   6   5    10302.91    10557.25    122.31 o 
   3   6   5      558.60      572.78     12.16 o 
   4   6   5     5042.47     5095.48     57.58 o 
   5   6   5      512.94      466.89     11.49 o 
   6   6   5      968.94      956.68     18.42 o 
   7   6   5       81.02       69.51      6.51 o 
   8   6   5      716.43      700.66     16.87 o 
   9   6   5      234.25      228.34     10.69 o 
  10   6   5        3.07       -2.04      7.77 o 
  11   6   5      210.35      198.40     13.37 o 
  12   6   5       57.18       73.47     11.74 o 
 -13   7   5       11.58       16.66     10.34 o 
 -12   7   5      200.47      192.39     13.36 o 
 -11   7   5       11.18       12.83      7.27 o 
 -10   7   5      337.29      342.69     12.87 o 
  -9   7   5      105.88       95.59      7.74 o 
  -8   7   5        3.32       -4.75      4.75 o 
  -7   7   5      142.44      155.62     10.08 o 
  -6   7   5       20.93       14.37      3.37 o 
  -5   7   5      210.79      208.99      8.21 o 
  -4   7   5     3831.03     3844.75     49.31 o 
  -3   7   5       19.30       18.72      3.11 o 
  -2   7   5     7750.30     7691.43    130.65 o 
  -1   7   5        4.76        1.85      3.06 o 
   0   7   5    15229.97    15155.94    159.06 o 
   1   7   5      937.66      971.94     15.52 o 
   2   7   5     9733.22     9621.97    112.90 o 
   3   7   5      111.66       91.47      6.74 o 
   4   7   5      443.82      451.86     13.50 o 
   5   7   5      482.94      500.81     14.82 o 
   6   7   5      218.81      220.06     12.15 o 
   7   7   5        3.28       14.45      5.26 o 
   8   7   5     1664.08     1662.21     28.53 o 
   9   7   5        2.00        6.31      6.29 o 
  10   7   5      703.70      758.88     21.46 o 
  11   7   5       49.48       51.45      9.93 o 
  12   7   5       76.30       75.00     19.61 o 
 -13   8   5      107.22      180.02     20.45 o 
 -12   8   5       34.11       35.11      8.77 o 
 -11   8   5      301.98      310.43     13.36 o 
 -10   8   5      750.91      770.59     18.63 o 
  -9   8   5      231.04      207.06      9.84 o 
  -8   8   5     1199.26     1191.86     29.95 o 
  -7   8   5      277.80      268.55      8.77 o 
  -6   8   5      384.81      428.65     11.68 o 
  -5   8   5      191.39      198.64      8.05 o 
  -4   8   5      283.50      276.38      8.70 o 
  -3   8   5      459.04      480.84      9.86 o 
  -2   8   5       77.07       72.55      5.11 o 
  -1   8   5       73.78       66.00      4.17 o 
   0   8   5     1685.40     1629.75     30.71 o 
   1   8   5      671.21      685.57     12.48 o 
   2   8   5     3906.13     3865.96     50.31 o 
   3   8   5      848.79      820.74     18.38 o 
   4   8   5     6683.62     6440.42     88.03 o 
   5   8   5      396.15      329.24     12.50 o 
   6   8   5     1903.03     1858.64     33.85 o 
   7   8   5        0.71       -0.50      5.99 o 
   8   8   5      188.47      188.12      8.74 o 
   9   8   5       30.23       33.04      6.61 o 
  10   8   5        0.63       -7.00      7.00 o 
  11   8   5       75.39       70.60     10.67 o 
 -12   9   5      145.55      148.92     10.96 o 
 -11   9   5      371.29      387.43     14.10 o 
 -10   9   5      267.01      259.26     11.19 o 
  -9   9   5      757.52      772.92     17.03 o 
  -8   9   5       67.57       55.68      7.73 o 
  -7   9   5      199.40      198.03     10.41 o 
  -6   9   5       29.83       26.52      6.54 o 
  -5   9   5      999.73     1004.45     18.62 o 
  -4   9   5      630.32      642.72     12.52 o 
  -3   9   5      858.99      807.61     16.38 o 
  -2   9   5     4264.11     4335.61     61.83 o 
  -1   9   5     1355.21     1359.71     25.68 o 
   0   9   5    10812.00    10906.73    135.19 o 
   1   9   5       94.15       87.89      4.56 o 
   2   9   5     7616.03     7409.29     89.86 o 
   3   9   5      114.76      104.84      9.19 o 
   4   9   5     1247.57     1149.12     23.67 o 
   5   9   5      464.23      443.66     14.47 o 
   6   9   5       85.26       72.27      9.18 o 
   7   9   5      329.96      336.59     14.08 o 
   8   9   5      280.28      278.14     13.98 o 
   9   9   5       49.49       32.65      9.35 o 
  10   9   5      144.84      163.97     13.42 o 
 -12  10   5      271.74      258.31     14.94 o 
 -11  10   5       41.18       29.88     10.73 o 
 -10  10   5      292.21      291.12     14.21 o 
  -9  10   5        6.69       -6.79      6.79 o 
  -8  10   5     1186.34     1140.81     24.55 o 
  -7  10   5      549.90      524.92     16.12 o 
  -6  10   5     1822.78     1815.18     81.95 o 
  -5  10   5     1728.88     1702.21     35.88 o 
  -4  10   5      197.32      186.11     16.84 o 
  -3  10   5      791.17      747.73     20.81 o 
  -2  10   5       41.47       32.51      6.83 o 
  -1  10   5      118.52      110.79      9.69 o 
   0  10   5     1417.47     1407.78     27.15 o 
   1  10   5      616.73      601.49     19.69 o 
   2  10   5     1724.22     1736.65     36.26 o 
   3  10   5      969.98      938.06     19.38 o 
   4  10   5     1102.51     1098.21     22.82 o 
   5  10   5     1386.79     1331.60     26.65 o 
   6  10   5      804.24      774.03     19.99 o 
   7  10   5      484.73      447.38     16.11 o 
   8  10   5      439.26      431.04     16.73 o 
   9  10   5        0.60       -2.50      8.71 o 
  10  10   5      253.02      265.48     15.61 o 
 -11  11   5      511.81      526.04     20.10 o 
 -10  11   5       23.98       45.90     19.24 o 
  -9  11   5      115.86       90.76     19.44 o 
  -8  11   5       55.14       61.31     19.37 o 
  -7  11   5        0.14       15.00     10.88 o 
  -6  11   5      473.32      471.22     22.96 o 
  -5  11   5      392.83      366.60     37.54 o 
  -4  11   5     3684.65     3574.42     62.70 o 
  -3  11   5     1194.19     1169.65     28.29 o 
  -2  11   5     2522.38     2529.22     47.47 o 
  -1  11   5     1333.38     1291.34     35.08 o 
   0  11   5     2971.22     3040.47     48.53 o 
   1  11   5      454.99      438.63     14.93 o 
   2  11   5      773.89      808.71     23.42 o 
   3  11   5       24.90       20.56      7.98 o 
   4  11   5      593.74      557.80     21.38 o 
   5  11   5      549.70      538.09     20.85 o 
   6  11   5       93.13       83.77     11.16 o 
   7  11   5      714.98      736.17     24.45 o 
   8  11   5        2.87        3.25      8.17 o 
   9  11   5      135.87      128.34     11.73 o 
  10  11   5        6.11        5.56     21.29 o 
 -10  12   5      121.24      108.08     28.70 o 
  -9  12   5      320.75      327.15     28.81 o 
  -8  12   5      210.43      202.97     23.57 o 
  -7  12   5      836.11      808.31     41.20 o 
  -6  12   5       67.31       67.04     13.46 o 
  -5  12   5     1294.98     1327.73     38.95 o 
  -4  12   5       74.84       42.72      9.72 o 
  -3  12   5     1472.68     1479.42     33.88 o 
  -2  12   5      595.02      513.92     18.41 o 
  -1  12   5      224.94      210.68     12.86 o 
   0  12   5      822.32      793.96     24.19 o 
   1  12   5      529.78      553.37     19.67 o 
   2  12   5      471.91      474.59     19.52 o 
   3  12   5     2678.70     2762.04     59.47 o 
   4  12   5      457.35      468.54     20.25 o 
   5  12   5     1925.78     2011.47     44.64 o 
   6  12   5      631.63      639.22     28.60 o 
   7  12   5      128.45      164.25     18.31 o 
   8  12   5      408.78      413.96     21.48 o 
   9  12   5        1.09       -9.48     10.04 o 
  -9  13   5       27.56       11.11     18.33 o 
  -8  13   5       64.39       66.43     19.96 o 
  -7  13   5       28.34       46.78     18.91 o 
  -6  13   5      176.14      168.13     23.07 o 
  -5  13   5      512.59      437.10     31.34 o 
  -4  13   5      397.16      375.46     26.30 o 
  -3  13   5     1300.39     1270.30     43.03 o 
  -2  13   5      355.30      352.22     16.74 o 
  -1  13   5     1444.05     1498.45     34.67 o 
   0  13   5      387.51      400.54     18.18 o 
   1  13   5      614.39      591.61     23.39 o 
   2  13   5      487.17      512.29     20.39 o 
   3  13   5        2.72        0.39      9.24 o 
   4  13   5      323.31      325.32     17.89 o 
   5  13   5      397.61      443.90     22.72 o 
   6  13   5      103.19       97.52     13.28 o 
   7  13   5      675.00      688.43     27.00 o 
   8  13   5      170.76      167.29     17.00 o 
  -8  14   5       21.80        1.85     27.78 o 
  -7  14   5      413.24      428.34     34.68 o 
  -6  14   5        0.12       -3.82     16.03 o 
  -5  14   5     1070.45      983.43     46.12 o 
  -4  14   5       79.29       65.04     18.19 o 
  -3  14   5      749.74      752.61     46.73 o 
  -2  14   5      102.89      109.38     15.09 o 
  -1  14   5      120.05      116.23     12.45 o 
   0  14   5        0.01       -2.43     12.96 o 
   1  14   5      296.35      297.68     19.96 o 
   2  14   5       88.71      107.95     12.93 o 
   3  14   5     1142.01     1186.47     33.02 o 
   4  14   5       11.58       26.94     11.25 o 
   5  14   5     1645.59     1758.61     44.65 o 
   6  14   5       91.16       75.92     14.44 o 
   7  14   5     1181.30     1257.92     44.44 o 
  -6  15   5       84.87       84.70     26.85 o 
  -5  15   5      289.17      292.13     30.75 o 
  -4  15   5       28.44       18.50     17.34 o 
  -3  15   5      731.67      791.92     54.16 o 
  -2  15   5       25.76       22.76     12.94 o 
  -1  15   5      627.17      623.62     33.81 o 
   0  15   5       17.33       -8.08     14.01 o 
   1  15   5      561.48      539.99     32.25 o 
   2  15   5       74.05       82.15     15.52 o 
   3  15   5       66.63       70.18     13.57 o 
   4  15   5      226.80      219.07     17.98 o 
   5  15   5        3.85       18.45     13.01 o 
  -5  16   5      732.57      861.04     66.66 o 
  -4  16   5      182.80      173.38     25.20 o 
  -3  16   5      445.21      467.41     35.68 o 
  -2  16   5       32.76       57.14     20.55 o 
  -1  16   5        0.96       -6.81     15.75 o 
   0  16   5       41.64       43.91     17.78 o 
   1  16   5      341.23      367.75     28.69 o 
   2  16   5       74.12       52.91     21.76 o 
   3  16   5      613.34      578.83     55.55 o 
   4  16   5       67.08       37.96     31.48 o 
 -14   0   6      265.70      237.02     36.11 o 
 -12   0   6      561.49      512.77     29.44 o 
 -10   0   6      303.95      290.22     17.34 o 
  -8   0   6        0.04       -1.69      5.61 o 
  -6   0   6     3981.53     4100.64     78.60 o 
  -4   0   6     8953.74     8652.14    151.27 o 
  -2   0   6    36328.60    36838.50    442.96 o 
   0   0   6    14330.88    14120.26    173.30 o 
   2   0   6     4412.04     4205.44     56.06 o 
   4   0   6     1405.71     1376.18     26.05 o 
   6   0   6      529.26      552.63     13.65 o 
   8   0   6     1275.54     1230.36     32.94 o 
  10   0   6     2716.38     2789.64     61.82 o 
  12   0   6       78.75       98.11     15.82 o 
 -14   1   6        0.12       -3.66     12.60 o 
 -13   1   6        4.78       11.81     12.66 o 
 -12   1   6       10.90        7.09     10.27 o 
 -11   1   6        8.89       21.70      7.97 o 
 -10   1   6      460.38      470.33     13.13 o 
  -9   1   6       62.82       65.31      6.07 o 
  -8   1   6     1861.52     1929.93     24.27 o 
  -7   1   6      990.48     1002.25     14.90 o 
  -6   1   6     3875.49     3915.31     38.29 o 
  -5   1   6     2387.07     2523.65     25.94 o 
  -4   1   6     3879.65     3967.04     45.17 o 
  -3   1   6      137.47      138.81      4.03 o 
  -2   1   6        3.64        2.33      1.99 o 
  -1   1   6     3140.06     3450.80     37.87 o 
   0   1   6     4746.45     4667.24     43.12 o 
   1   1   6     1298.31     1329.10     14.98 o 
   2   1   6     9273.95     9294.16     82.38 o 
   3   1   6      188.36      149.58      6.23 o 
   4   1   6     7791.46     7650.66     80.65 o 
   5   1   6        0.38        9.12      3.30 o 
   6   1   6     2908.63     2751.38     33.12 o 
   7   1   6      214.60      235.97      9.07 o 
   8   1   6      658.83      649.07     15.21 o 
   9   1   6       98.18      136.89      9.00 o 
  10   1   6       33.44       15.72      7.47 o 
  11   1   6       61.16       67.19      9.09 o 
  12   1   6       66.79       42.83     12.79 o 
  13   1   6        1.08        9.43     15.25 o 
 -14   2   6      149.88      112.59     21.95 o 
 -13   2   6       16.14       16.43     11.10 o 
 -12   2   6      378.04      332.26     17.45 o 
 -11   2   6       99.89       98.72      9.49 o 
 -10   2   6       63.17       68.60      7.73 o 
  -9   2   6      676.64      663.33     13.61 o 
  -8   2   6      323.97      310.78      9.10 o 
  -7   2   6      400.24      405.36     10.00 o 
  -6   2   6     3274.45     3140.54     36.19 o 
  -5   2   6     1848.97     1944.05     22.67 o 
  -4   2   6     7131.17     6984.68     66.98 o 
  -3   2   6     2977.92     3087.44     38.06 o 
  -2   2   6    13785.64    14102.21    141.71 o 
  -1   2   6     3748.53     3815.21     37.78 o 
   0   2   6    12722.14    12675.58    110.38 o 
   1   2   6        1.53       11.19      2.18 o 
   2   2   6    10344.62    10210.24     90.24 o 
   3   2   6      252.80      246.97      5.56 o 
   4   2   6     1274.06     1286.81     15.60 o 
   5   2   6       42.66       39.49      5.01 o 
   6   2   6      204.60      198.17      7.11 o 
   7   2   6       20.15       19.21      4.35 o 
   8   2   6      745.79      707.19     15.78 o 
   9   2   6       81.37       93.41      7.85 o 
  10   2   6     1011.96     1050.73     25.33 o 
  11   2   6       72.74       87.16     11.67 o 
  12   2   6      111.48      132.60     15.43 o 
  13   2   6       99.49       89.58     22.10 o 
 -14   3   6       33.69       21.68     11.85 o 
 -13   3   6       33.19       54.85     12.07 o 
 -12   3   6        8.81       -7.05      8.44 o 
 -11   3   6      194.85      206.83     12.09 o 
 -10   3   6      201.95      196.16      9.68 o 
  -9   3   6      722.70      733.37     15.41 o 
  -8   3   6     1322.06     1302.41     20.93 o 
  -7   3   6     4779.43     4832.27     52.97 o 
  -6   3   6     3505.22     3450.58     39.01 o 
  -5   3   6     2930.76     2816.69     30.59 o 
  -4   3   6     3227.35     3294.28     38.77 o 
  -3   3   6      490.22      435.24      7.69 o 
  -2   3   6      104.92      103.00      3.67 o 
  -1   3   6      234.92      253.35      4.99 o 
   0   3   6      892.38      792.46     11.64 o 
   1   3   6     5686.68     5957.75     54.06 o 
   2   3   6     7493.93     7435.44     66.89 o 
   3   3   6     2496.56     2370.60     23.31 o 
   4   3   6     1441.64     1290.87     19.43 o 
   5   3   6     1607.85     1641.21     22.02 o 
   6   3   6     1515.26     1461.24     20.90 o 
   7   3   6      358.61      397.44     13.27 o 
   8   3   6      343.18      336.59     12.16 o 
   9   3   6        5.48       20.01      7.45 o 
  10   3   6       36.94       33.36      8.43 o 
  11   3   6        0.40        7.79      8.57 o 
  12   3   6       34.64       37.56     11.89 o 
 -14   4   6       69.79       62.09     13.69 o 
 -13   4   6      140.05      131.30     13.73 o 
 -12   4   6       98.49       87.97     10.32 o 
 -11   4   6      280.11      316.55     14.34 o 
 -10   4   6        2.75       10.39      6.39 o 
  -9   4   6      488.53      461.18     13.49 o 
  -8   4   6       11.52        8.26      4.74 o 
  -7   4   6      434.71      402.58     10.21 o 
  -6   4   6     1931.83     1866.10     25.74 o 
  -5   4   6      904.42      937.72     14.33 o 
  -4   4   6     4730.55     4833.43     48.09 o 
  -3   4   6     3085.40     2971.29     30.97 o 
  -2   4   6     8808.86     8986.98     79.39 o 
  -1   4   6     8346.79     8427.32     74.61 o 
   0   4   6    11962.78    12240.54    106.71 o 
   1   4   6     1025.44      961.72     11.41 o 
   2   4   6     1401.27     1386.80     15.62 o 
   3   4   6      788.43      815.77     10.96 o 
   4   4   6     1753.47     1749.03     24.00 o 
   5   4   6     1251.14     1203.89     17.82 o 
   6   4   6        8.58       18.07      4.62 o 
   7   4   6      818.41      829.17     24.90 o 
   8   4   6      151.94      142.32      8.57 o 
   9   4   6      702.00      676.30     19.58 o 
  10   4   6      298.22      292.95     14.48 o 
  11   4   6      326.15      315.62     21.95 o 
  12   4   6      217.69      233.96     15.76 o 
 -13   5   6        3.36       17.78     11.01 o 
 -12   5   6        8.01        3.96      8.40 o 
 -11   5   6      574.46      541.36     17.87 o 
 -10   5   6      155.45      170.51      9.63 o 
  -9   5   6     2371.04     2357.86     36.28 o 
  -8   5   6      939.20      928.14     17.21 o 
  -7   5   6     3577.25     3553.52     50.18 o 
  -6   5   6     1668.80     1732.98     24.54 o 
  -5   5   6     5205.71     5189.60     58.99 o 
  -4   5   6      248.13      244.39      6.19 o 
  -3   5   6     1082.18     1029.22     12.11 o 
  -2   5   6      288.89      293.91      6.40 o 
  -1   5   6       15.02        9.87      2.57 o 
   0   5   6     1804.21     1798.66     24.04 o 
   1   5   6     1134.97      980.42     15.59 o 
   2   5   6     4178.67     4318.78     43.26 o 
   3   5   6     7537.40     7787.44     78.96 o 
   4   5   6     1355.66     1383.12     22.44 o 
   5   5   6     4553.99     4404.88     58.89 o 
   6   5   6      459.64      454.37     12.42 o 
   7   5   6     1261.57     1248.22     23.10 o 
   8   5   6      214.88      194.57      9.57 o 
   9   5   6       55.89       53.29      8.69 o 
  10   5   6        3.66       -4.59      7.69 o 
  11   5   6      183.31      174.41     12.92 o 
  12   5   6       12.24       26.97     10.64 o 
 -13   6   6       36.44       51.82     10.89 o 
 -12   6   6        6.72       20.40      9.35 o 
 -11   6   6      334.12      350.43     13.97 o 
 -10   6   6      290.31      294.88     12.54 o 
  -9   6   6      279.43      285.26     11.11 o 
  -8   6   6      776.59      812.27     17.67 o 
  -7   6   6        3.82        2.94      4.01 o 
  -6   6   6      731.36      678.47     13.18 o 
  -5   6   6     1157.61     1133.87     17.16 o 
  -4   6   6      286.87      271.53      6.74 o 
  -3   6   6     6041.68     5992.99     72.19 o 
  -2   6   6       13.23        6.83      2.83 o 
  -1   6   6     7023.06     7237.98     79.43 o 
   0   6   6      709.88      677.39     13.41 o 
   1   6   6     4770.17     4949.81     61.45 o 
   2   6   6     1437.78     1404.28     22.47 o 
   3   6   6      996.59      940.51     19.60 o 
   4   6   6      372.57      389.42      8.77 o 
   5   6   6     1219.11     1170.49     20.83 o 
   6   6   6       42.16       49.58      7.10 o 
   7   6   6      993.00      957.74     19.66 o 
   8   6   6        2.72        4.73      5.59 o 
   9   6   6     1501.19     1477.81     30.79 o 
  10   6   6       85.82       69.79      9.91 o 
  11   6   6      260.81      282.31     15.82 o 
  12   6   6       24.58       17.75     18.95 o 
 -13   7   6      198.83      200.42     16.61 o 
 -12   7   6       55.56       77.15      9.88 o 
 -11   7   6      755.69      715.96     23.85 o 
 -10   7   6       95.49       92.15      8.37 o 
  -9   7   6     2265.50     2273.17     35.41 o 
  -8   7   6       19.42        8.88      5.31 o 
  -7   7   6     1725.65     1794.91     26.04 o 
  -6   7   6       89.19       83.20      5.25 o 
  -5   7   6     3056.58     2965.18     40.76 o 
  -4   7   6        3.91        5.00      3.84 o 
  -3   7   6      582.63      576.26     12.43 o 
  -2   7   6      572.21      582.93     17.20 o 
  -1   7   6       66.47       75.72      5.38 o 
   0   7   6      180.94      220.62      7.87 o 
   1   7   6     2673.31     2714.05     41.50 o 
   2   7   6      298.78      287.11      9.30 o 
   3   7   6     7863.59     8025.27    106.28 o 
   4   7   6        0.31        0.33      5.04 o 
   5   7   6     6209.09     6149.84     85.58 o 
   6   7   6       26.18       11.19      4.75 o 
   7   7   6     3328.88     3207.59     45.70 o 
   8   7   6       83.65       79.61      7.59 o 
   9   7   6      243.68      223.02     11.13 o 
  10   7   6      129.74      135.06     10.91 o 
  11   7   6        3.03       -2.81      8.88 o 
 -13   8   6      260.45      305.49     23.63 o 
 -12   8   6      249.49      261.42     13.50 o 
 -11   8   6      592.11      606.88     17.51 o 
 -10   8   6      515.33      507.75     22.84 o 
  -9   8   6      513.97      503.16     15.60 o 
  -8   8   6      603.57      618.27     14.91 o 
  -7   8   6        0.58       -5.38      5.76 o 
  -6   8   6        8.66       11.16      5.19 o 
  -5   8   6      565.18      580.37     13.65 o 
  -4   8   6       26.53       24.57      5.24 o 
  -3   8   6     2852.61     2892.17     43.98 o 
  -2   8   6      436.60      422.03     12.09 o 
  -1   8   6     5162.87     5281.95     66.00 o 
   0   8   6       16.91        9.02      4.05 o 
   1   8   6     1367.11     1367.38     29.04 o 
   2   8   6      997.26      957.20     18.15 o 
   3   8   6      226.74      195.91     11.05 o 
   4   8   6     1333.23     1336.09     26.49 o 
   5   8   6      827.61      784.68     19.66 o 
   6   8   6     1002.47      990.26     23.31 o 
   7   8   6     1098.53     1109.94     38.87 o 
   8   8   6      385.85      391.06     12.07 o 
   9   8   6      394.43      424.88     13.76 o 
  10   8   6        7.90        3.46      7.99 o 
  11   8   6      198.97      203.98     16.65 o 
 -12   9   6       83.68      105.01     10.21 o 
 -11   9   6      620.17      633.71     22.43 o 
 -10   9   6        0.22       -5.07      6.07 o 
  -9   9   6     2156.69     2141.46     38.98 o 
  -8   9   6       18.41       15.99      7.81 o 
  -7   9   6     1751.71     1696.72     31.44 o 
  -6   9   6      370.77      374.51     12.92 o 
  -5   9   6      802.66      774.57     18.21 o 
  -4   9   6       12.66        9.68      4.79 o 
  -3   9   6      659.65      668.69     21.50 o 
  -2   9   6      157.87      139.37      7.29 o 
  -1   9   6      629.82      624.25     13.66 o 
   0   9   6      369.99      338.68      9.99 o 
   1   9   6       94.60       83.06      6.08 o 
   2   9   6      739.92      694.61     16.94 o 
   3   9   6     1809.55     1833.11     37.03 o 
   4   9   6      289.01      281.73     13.36 o 
   5   9   6     3056.67     2971.97     48.25 o 
   6   9   6      268.45      267.60     12.63 o 
   7   9   6     1845.35     1787.18     34.95 o 
   8   9   6       56.31       55.59      9.21 o 
   9   9   6      247.95      244.56     14.09 o 
  10   9   6       81.01       90.71     12.03 o 
 -11  10   6      219.10      222.21     15.54 o 
 -10  10   6      537.72      518.14     25.39 o 
  -9  10   6      234.37      211.92     13.53 o 
  -8  10   6      199.58      199.13     13.79 o 
  -7  10   6       73.33       58.98     10.69 o 
  -6  10   6        2.78       17.25      6.40 o 
  -5  10   6     1445.80     1379.36     32.33 o 
  -4  10   6      687.01      703.23     21.05 o 
  -3  10   6     2385.31     2377.00     74.70 o 
  -2  10   6     1366.19     1304.05     29.62 o 
  -1  10   6     4062.54     4132.21     69.40 o 
   0  10   6     1968.06     1967.51     46.29 o 
   1  10   6     1226.73     1168.62     23.01 o 
   2  10   6      420.66      372.59     16.15 o 
   3  10   6        2.62        8.82      5.97 o 
   4  10   6       37.62       20.57      7.98 o 
   5  10   6      168.05      137.53      9.67 o 
   6  10   6      481.69      472.22     25.09 o 
   7  10   6      371.65      375.36     15.57 o 
   8  10   6      755.51      767.98     25.51 o 
   9  10   6      136.35      137.38     15.52 o 
  10  10   6       60.03       59.38     19.12 o 
 -11  11   6      591.60      625.73     47.68 o 
 -10  11   6      114.62      122.30     11.27 o 
  -9  11   6      473.86      483.14     27.66 o 
  -8  11   6      261.62      246.17     23.23 o 
  -7  11   6      389.40      358.88     21.74 o 
  -6  11   6      853.24      835.41     29.73 o 
  -5  11   6      630.20      600.76     20.96 o 
  -4  11   6      884.55      847.15     24.20 o 
  -3  11   6       73.86       80.04      9.65 o 
  -2  11   6      207.78      208.23     12.79 o 
  -1  11   6        0.64       -2.33      7.86 o 
   0  11   6      171.57      182.19     12.80 o 
   1  11   6     1069.84     1026.32     27.00 o 
   2  11   6     1549.02     1616.52     36.26 o 
   3  11   6     1110.11     1052.06     46.77 o 
   4  11   6     1623.81     1584.84     29.66 o 
   5  11   6     1480.06     1494.57     29.62 o 
   6  11   6      481.62      508.62     17.72 o 
   7  11   6     2073.80     1944.11     37.32 o 
   8  11   6       22.63       19.68      8.96 o 
   9  11   6      235.31      242.47     14.73 o 
 -10  12   6      212.11      201.84     37.96 o 
  -9  12   6       27.08        8.33     17.64 o 
  -8  12   6        0.54       -7.26     14.72 o 
  -7  12   6       80.78       78.43     14.74 o 
  -6  12   6       68.10       57.26     22.29 o 
  -5  12   6      751.18      718.71     28.13 o 
  -4  12   6      643.81      567.28     20.64 o 
  -3  12   6     1450.49     1471.10     35.97 o 
  -2  12   6     1896.36     1843.16     39.31 o 
  -1  12   6     1249.26     1240.80     37.02 o 
   0  12   6     1415.07     1476.89     34.38 o 
   1  12   6       27.72       32.16     10.49 o 
   2  12   6      818.57      766.86     24.99 o 
   3  12   6      171.45      152.74     13.55 o 
   4  12   6        0.74        3.18      8.93 o 
   5  12   6      107.56      121.78     13.15 o 
   6  12   6      488.72      477.93     21.74 o 
   7  12   6      174.93      184.92     10.70 o 
   8  12   6      540.81      554.49     18.77 o 
  -9  13   6      148.78      163.88     36.11 o 
  -8  13   6      403.73      361.08     43.52 o 
  -7  13   6        5.55       12.96     18.33 o 
  -6  13   6     1187.62     1099.12     84.72 o 
  -5  13   6       38.98       40.55     13.35 o 
  -4  13   6      673.51      692.07     27.80 o 
  -3  13   6        0.01       -3.04      9.35 o 
  -2  13   6       31.82       19.51      8.95 o 
  -1  13   6       25.92       39.25     10.00 o 
   0  13   6      538.53      568.96     24.87 o 
   1  13   6      127.95      123.94     14.96 o 
   2  13   6     1415.87     1469.10     35.92 o 
   3  13   6       21.10       19.68     10.12 o 
   4  13   6     1180.87     1164.06     35.49 o 
   5  13   6      126.15      127.93     14.97 o 
   6  13   6      164.79      158.19     16.45 o 
   7  13   6      719.82      728.30     28.02 o 
  -7  14   6        1.49        0.58     18.24 o 
  -6  14   6       79.12       37.16     19.91 o 
  -5  14   6       21.34       22.15     17.34 o 
  -4  14   6      727.11      751.26     39.92 o 
  -3  14   6       50.94       36.59     11.16 o 
  -2  14   6     1111.58     1175.94     33.28 o 
  -1  14   6        5.50        4.96     10.33 o 
   0  14   6     1302.77     1301.35     48.51 o 
   1  14   6      104.19       95.12     15.06 o 
   2  14   6     1554.31     1644.80     46.76 o 
   3  14   6        0.12       -0.16      9.88 o 
   4  14   6      149.59      149.01     15.58 o 
   5  14   6       46.34       30.14     12.17 o 
   6  14   6       65.00       84.06     14.33 o 
  -6  15   6      669.68      655.50     59.25 o 
  -5  15   6        6.06        9.62     19.30 o 
  -4  15   6      288.22      323.21     29.00 o 
  -3  15   6        6.37       11.99     18.30 o 
  -2  15   6       47.45       40.62     17.27 o 
  -1  15   6        0.29        4.15     15.01 o 
   0  15   6      498.16      501.48     25.17 o 
   1  15   6      170.46      204.79     19.25 o 
   2  15   6     1638.16     1672.48     48.94 o 
   3  15   6       40.01       12.56     17.99 o 
   4  15   6     1167.61     1159.95     55.46 o 
   5  15   6       12.11      -11.82     18.60 o 
  -4  16   6      387.20      471.26     50.92 o 
  -3  16   6        3.36       15.74     27.78 o 
  -2  16   6      596.46      646.07     49.53 o 
  -1  16   6       57.98       57.91     18.95 o 
   0  16   6      645.90      617.58     35.14 o 
   1  16   6        4.68       -8.45     17.10 o 
   2  16   6      744.83      633.23     45.37 o 
   3  16   6       15.03       46.29     34.26 o 
 -13   0   7       74.03       67.59     23.15 o 
 -11   0   7      327.24      350.11     23.84 o 
  -9   0   7     1636.20     1647.70     34.57 o 
  -7   0   7     1994.66     1993.34     44.63 o 
  -5   0   7      162.59      157.80      7.12 o 
  -3   0   7        0.32       -3.46      3.46 o 
  -1   0   7     4428.12     4612.85     81.12 o 
   1   0   7     2974.39     2929.77     41.23 o 
   3   0   7     1036.57      849.92     16.67 o 
   5   0   7     2053.62     2031.24     32.63 o 
   7   0   7       18.91        8.36      7.58 o 
   9   0   7      586.40      524.39     22.44 o 
  11   0   7       14.55       15.79     12.09 o 
 -14   1   7        2.43       -2.40     16.89 o 
 -13   1   7       76.33       88.98     15.32 o 
 -12   1   7       41.28       19.32     11.37 o 
 -11   1   7      529.29      527.76     19.66 o 
 -10   1   7       14.96       24.72      5.91 o 
  -9   1   7      113.23       98.18      7.05 o 
  -8   1   7        1.79        4.07      4.46 o 
  -7   1   7        0.29       -1.26      3.28 o 
  -6   1   7       32.08       43.76      4.72 o 
  -5   1   7     4848.59     4889.81     46.34 o 
  -4   1   7     1037.57     1062.51     13.23 o 
  -3   1   7    18967.51    19093.09    164.95 o 
  -2   1   7      549.53      582.79      9.19 o 
  -1   1   7    30669.04    31280.54    281.80 o 
   0   1   7     2712.20     2865.22     30.24 o 
   1   1   7    15924.25    15629.79    136.01 o 
   2   1   7     2041.95     2302.01     25.42 o 
   3   1   7     3963.35     3941.36     40.41 o 
   4   1   7       16.76       19.98      2.98 o 
   5   1   7      568.53      582.01     10.57 o 
   6   1   7      119.63      128.78      6.29 o 
   7   1   7     1569.02     1531.02     24.67 o 
   8   1   7      584.26      579.07     15.75 o 
   9   1   7     1447.90     1474.21     27.95 o 
  10   1   7       93.53       97.89      9.48 o 
  11   1   7      452.58      467.95     19.44 o 
  12   1   7       10.54       10.52     12.56 o 
 -14   2   7       14.37       28.09     14.26 o 
 -13   2   7       52.38       71.13     12.43 o 
 -12   2   7        0.36        1.67      8.83 o 
 -11   2   7      338.00      369.41     17.87 o 
 -10   2   7       97.02       91.72      9.54 o 
  -9   2   7     1415.85     1486.87     24.27 o 
  -8   2   7      769.40      746.69     13.99 o 
  -7   2   7     1711.36     1744.78     23.57 o 
  -6   2   7     3892.51     3920.87     43.87 o 
  -5   2   7     2189.56     2138.29     26.23 o 
  -4   2   7     2180.88     2198.55     27.07 o 
  -3   2   7        0.83        2.05      2.03 o 
  -2   2   7      219.25      199.08      4.88 o 
  -1   2   7     1143.19     1036.58     13.30 o 
   0   2   7     4396.37     4709.83     44.11 o 
   1   2   7      868.25      805.39     10.88 o 
   2   2   7     6874.84     7028.25     64.07 o 
   3   2   7     3930.13     4032.95     39.26 o 
   4   2   7     3158.74     3220.02     35.54 o 
   5   2   7     1692.37     1678.01     22.74 o 
   6   2   7     1435.49     1428.70     21.44 o 
   7   2   7      688.49      724.11     18.35 o 
   8   2   7      171.54      150.10      8.39 o 
   9   2   7      398.03      372.55     15.47 o 
  10   2   7       53.22       57.21      9.87 o 
  11   2   7       99.98       87.66     12.74 o 
  12   2   7        2.30       27.17     12.01 o 
 -14   3   7       23.03        8.25     15.21 o 
 -13   3   7       64.37       70.80     12.64 o 
 -12   3   7      234.83      267.79     14.64 o 
 -11   3   7      349.46      347.85     15.95 o 
 -10   3   7       41.52       34.55      7.55 o 
  -9   3   7       13.44        5.74      5.22 o 
  -8   3   7      173.22      164.64      7.82 o 
  -7   3   7      261.09      241.65      8.02 o 
  -6   3   7      287.61      286.35      8.19 o 
  -5   3   7     5480.65     5535.84     58.72 o 
  -4   3   7      964.28      955.09     13.46 o 
  -3   3   7    15436.50    16124.05    148.09 o 
  -2   3   7     1428.73     1406.12     15.85 o 
  -1   3   7    24102.58    24766.62    212.30 o 
   0   3   7      561.77      508.20     12.15 o 
   1   3   7    18987.95    19827.11    181.17 o 
   2   3   7     4361.33     4752.67     44.77 o 
   3   3   7     2117.21     2188.11     24.90 o 
   4   3   7      235.62      240.65      6.41 o 
   5   3   7        3.01        8.27      3.88 o 
   6   3   7       32.05       41.53      4.74 o 
   7   3   7      954.69      950.97     19.40 o 
   8   3   7       30.40       29.58      7.34 o 
   9   3   7      731.17      746.73     21.05 o 
  10   3   7       32.89       34.50      8.86 o 
  11   3   7       58.28       55.65     15.37 o 
  12   3   7      178.50      200.71     25.66 o 
 -14   4   7       48.60       84.25     31.48 o 
 -13   4   7        6.73        1.64     10.35 o 
 -12   4   7        0.42        1.20      8.44 o 
 -11   4   7      196.45      200.29     12.13 o 
 -10   4   7      190.19      197.38     11.20 o 
  -9   4   7      703.78      709.90     15.49 o 
  -8   4   7     1729.37     1779.32     26.56 o 
  -7   4   7     1843.55     1818.78     26.15 o 
  -6   4   7     6451.07     6504.96     73.28 o 
  -5   4   7      119.71      109.73      5.62 o 
  -4   4   7     4083.50     4117.92     42.18 o 
  -3   4   7       23.86       19.13      2.96 o 
  -2   4   7     2052.21     2168.15     22.36 o 
  -1   4   7      385.60      352.73      6.46 o 
   0   4   7     3918.65     3854.91     36.75 o 
   1   4   7     3439.52     3601.95     34.77 o 
   2   4   7     5078.28     4877.65     60.24 o 
   3   4   7      519.94      470.82      9.64 o 
   4   4   7     4911.09     4703.07     87.24 o 
   5   4   7      687.32      605.00     14.04 o 
   6   4   7     1117.23     1041.72     20.07 o 
   7   4   7      127.37      132.81      8.10 o 
   8   4   7       35.97       45.98      7.49 o 
   9   4   7        0.71       -6.38      7.03 o 
  10   4   7       16.80       24.85      8.64 o 
  11   4   7       36.68       52.32     10.55 o 
  12   4   7       88.46       84.30     17.96 o 
 -13   5   7        4.06        8.68     10.60 o 
 -12   5   7      458.74      485.22     18.55 o 
 -11   5   7       20.08       20.62      8.78 o 
 -10   5   7      315.96      324.65     14.97 o 
  -9   5   7       53.59       54.92      7.36 o 
  -8   5   7       16.36       13.43      5.15 o 
  -7   5   7       59.97       57.41      5.60 o 
  -6   5   7      319.07      306.95      9.15 o 
  -5   5   7     1915.51     1854.93     25.51 o 
  -4   5   7     3243.84     3215.51     37.92 o 
  -3   5   7     1476.75     1354.05     17.47 o 
  -2   5   7     3558.19     3661.06     34.97 o 
  -1   5   7     4030.76     3942.29     37.28 o 
   0   5   7     2348.15     2438.06     26.30 o 
   1   5   7     3294.52     3183.33     36.94 o 
   2   5   7      586.02      594.04     10.12 o 
   3   5   7      774.93      687.90     11.50 o 
   4   5   7       17.72       15.21      4.55 o 
   5   5   7      217.97      207.40      8.68 o 
   6   5   7      355.71      331.14     11.32 o 
   7   5   7      567.02      533.95     14.61 o 
   8   5   7      535.84      545.90     16.10 o 
   9   5   7      165.48      141.80     10.89 o 
  10   5   7      571.65      573.40     19.88 o 
  11   5   7       57.18       50.09     10.91 o 
  12   5   7      119.33      117.70     22.80 o 
 -13   6   7        0.97        1.54     10.28 o 
 -12   6   7        8.20       11.91      9.00 o 
 -11   6   7       13.14        6.45      7.97 o 
 -10   6   7      901.79      917.15     20.54 o 
  -9   6   7      111.92      118.10      8.44 o 
  -8   6   7     3925.86     3863.01     48.43 o 
  -7   6   7       70.57       62.72      5.63 o 
  -6   6   7     4387.75     4463.63     52.99 o 
  -5   6   7        4.77       -2.80      2.97 o 
  -4   6   7     6516.09     6643.32     68.20 o 
  -3   6   7      184.16      180.61      8.14 o 
  -2   6   7       43.77       30.66      4.51 o 
  -1   6   7      162.52      144.03      6.49 o 
   0   6   7     3542.06     3500.09     59.03 o 
   1   6   7       91.68       81.67      5.96 o 
   2   6   7     9707.00     9785.39    115.50 o 
   3   6   7      215.67      213.53      7.73 o 
   4   6   7    13026.64    13315.15    154.10 o 
   5   6   7      193.70      164.74      8.76 o 
   6   6   7     4371.94     4333.35     57.73 o 
   7   6   7      188.75      200.99     11.74 o 
   8   6   7     1144.08     1044.54     22.04 o 
   9   6   7        9.21       28.69      7.94 o 
  10   6   7       70.94       72.14     10.55 o 
  11   6   7        1.49       15.10     12.90 o 
 -13   7   7       10.39       37.85     15.51 o 
 -12   7   7      356.74      378.86     18.16 o 
 -11   7   7       22.46       21.38      7.94 o 
 -10   7   7      350.27      359.28     13.45 o 
  -9   7   7      306.19      303.08     11.90 o 
  -8   7   7      263.05      225.88     10.31 o 
  -7   7   7      789.92      758.44     15.12 o 
  -6   7   7     1275.34     1239.32     19.46 o 
  -5   7   7        5.80        5.42      4.76 o 
  -4   7   7     1657.07     1721.97     26.76 o 
  -3   7   7      158.16      173.45     13.55 o 
  -2   7   7     1104.58     1123.73     21.97 o 
  -1   7   7        1.90        3.18      3.72 o 
   0   7   7      352.77      319.89      9.60 o 
   1   7   7      185.90      194.94      8.83 o 
   2   7   7      150.27      149.44      7.57 o 
   3   7   7      168.04      186.14      9.48 o 
   4   7   7       38.13       17.95      6.22 o 
   5   7   7      585.92      553.96     16.47 o 
   6   7   7      601.57      593.75     14.40 o 
   7   7   7      508.22      498.42     18.66 o 
   8   7   7     1080.45     1090.64     24.50 o 
   9   7   7      114.50      107.54      9.98 o 
  10   7   7      599.77      633.11     20.48 o 
  11   7   7       10.48       -5.70      9.53 o 
 -12   8   7      413.73      397.25     16.96 o 
 -11   8   7        9.36       -0.13      7.10 o 
 -10   8   7      885.16      897.58     30.02 o 
  -9   8   7       41.65       29.20      6.47 o 
  -8   8   7     2301.11     2311.01     35.12 o 
  -7   8   7       42.19       33.61      7.49 o 
  -6   8   7     1701.76     1739.76     31.76 o 
  -5   8   7       64.14       71.18      7.13 o 
  -4   8   7     1654.48     1600.85     29.10 o 
  -3   8   7       34.57       31.91      5.58 o 
  -2   8   7      638.83      625.73     15.25 o 
  -1   8   7       16.24       10.41      4.72 o 
   0   8   7      140.29      117.47      6.84 o 
   1   8   7      129.04      116.64      6.73 o 
   2   8   7     4091.87     3987.34     58.58 o 
   3   8   7      141.91      137.29      8.96 o 
   4   8   7    10592.41    10638.18    139.90 o 
   5   8   7       73.81       57.16      7.73 o 
   6   8   7     5231.59     5096.23     75.28 o 
   7   8   7       37.11       33.53      8.24 o 
   8   8   7      732.58      749.53     21.73 o 
   9   8   7      156.43      186.83     10.15 o 
  10   8   7        2.32        8.80      8.94 o 
  11   8   7      201.68      206.37     25.46 o 
 -12   9   7      356.58      390.77     16.87 o 
 -11   9   7      621.27      630.38     17.50 o 
 -10   9   7      114.84      105.08      8.45 o 
  -9   9   7      640.66      619.23     21.39 o 
  -8   9   7       27.81       10.02      8.39 o 
  -7   9   7      560.80      545.24     19.07 o 
  -6   9   7      427.03      419.94     14.34 o 
  -5   9   7       93.62       86.86      7.70 o 
  -4   9   7     1563.29     1534.98     28.38 o 
  -3   9   7      611.26      618.23     16.36 o 
  -2   9   7      857.94      854.22     18.88 o 
  -1   9   7      817.07      778.01     17.98 o 
   0   9   7      812.40      793.51     16.45 o 
   1   9   7      183.41      175.33      8.39 o 
   2   9   7      237.72      213.01     10.30 o 
   3   9   7      565.95      604.25     22.47 o 
   4   9   7       14.55       11.52      6.25 o 
   5   9   7      883.72      920.10     24.98 o 
   6   9   7      196.31      182.83     11.38 o 
   7   9   7      559.95      589.52     19.02 o 
   8   9   7      694.74      707.05     21.54 o 
   9   9   7      158.01      150.05     12.73 o 
  10   9   7      350.37      366.56     34.03 o 
 -11  10   7       18.43        4.55     15.75 o 
 -10  10   7      486.09      509.96     27.71 o 
  -9  10   7      205.98      198.15     18.04 o 
  -8  10   7     1306.89     1371.30     38.62 o 
  -7  10   7      587.13      586.07     19.55 o 
  -6  10   7     2002.87     2060.91     40.80 o 
  -5  10   7      569.98      559.31     15.88 o 
  -4  10   7     1429.38     1429.45     32.21 o 
  -3  10   7       43.08       34.95      5.77 o 
  -2  10   7        3.74        5.82      4.96 o 
  -1  10   7       62.52       58.29      6.95 o 
   0  10   7      664.41      620.86     15.92 o 
   1  10   7      298.75      313.90     13.60 o 
   2  10   7     3230.82     3182.68     49.65 o 
   3  10   7      178.55      173.29      9.94 o 
   4  10   7     2536.48     2491.52     42.51 o 
   5  10   7       15.50       15.86      7.12 o 
   6  10   7     1501.90     1495.44     31.31 o 
   7  10   7        9.52       10.55      8.27 o 
   8  10   7      614.04      621.90     20.78 o 
   9  10   7        0.31       17.81     10.30 o 
 -11  11   7      395.03      421.26     46.48 o 
 -10  11   7       17.98       21.02      9.80 o 
  -9  11   7      461.41      486.06     22.32 o 
  -8  11   7        1.83       -7.56      7.56 o 
  -7  11   7       16.57       20.09      6.73 o 
  -6  11   7      501.74      473.44     33.90 o 
  -5  11   7      564.45      606.67     27.59 o 
  -4  11   7     1761.59     1677.17     45.57 o 
  -3  11   7     1977.74     1950.25     40.93 o 
  -2  11   7      780.70      773.79     23.37 o 
  -1  11   7     3115.54     3193.95     57.90 o 
   0  11   7      279.11      278.03     15.02 o 
   1  11   7     2688.31     2611.82     59.07 o 
   2  11   7        5.29       -5.31      5.31 o 
   3  11   7      539.87      495.67     14.94 o 
   4  11   7      194.93      135.94      9.74 o 
   5  11   7       74.89       69.64     10.82 o 
   6  11   7        8.30        1.06      7.56 o 
   7  11   7     1242.97     1283.63     29.42 o 
   8  11   7       65.66       76.93     14.71 o 
   9  11   7      556.32      573.39     35.06 o 
 -10  12   7       89.30      107.40     33.33 o 
  -9  12   7      598.74      605.93     30.33 o 
  -8  12   7      213.80      195.96     26.04 o 
  -7  12   7      699.58      716.18     30.20 o 
  -6  12   7      267.74      258.31     46.04 o 
  -5  12   7      271.16      258.52     28.64 o 
  -4  12   7      199.96      200.52     14.35 o 
  -3  12   7       17.24       13.79      8.48 o 
  -2  12   7       26.77       18.67      8.35 o 
  -1  12   7      166.70      161.35     12.09 o 
   0  12   7       76.43       58.97     12.11 o 
   1  12   7      489.61      511.48     23.56 o 
   2  12   7      737.69      763.20     32.01 o 
   3  12   7     1047.47     1019.83     29.35 o 
   4  12   7      966.62      960.28     28.82 o 
   5  12   7      869.67      842.57     27.67 o 
   6  12   7      955.73      923.59     22.74 o 
   7  12   7       17.52        5.88     12.08 o 
   8  12   7      409.24      402.77     18.69 o 
  -8  13   7        1.13      -10.67     26.85 o 
  -7  13   7       26.20       17.45     13.63 o 
  -6  13   7       89.42       69.12     15.50 o 
  -5  13   7      391.68      382.61     29.73 o 
  -4  13   7      169.29      171.83     25.55 o 
  -3  13   7     1999.37     2000.41     43.80 o 
  -2  13   7      140.52      140.82     13.17 o 
  -1  13   7     2567.98     2606.82     60.91 o 
   0  13   7        0.18       -4.30     10.62 o 
   1  13   7     1672.95     1687.41     46.01 o 
   2  13   7       35.39       21.37     10.86 o 
   3  13   7      132.86      106.38     15.22 o 
   4  13   7        8.31       20.18     11.44 o 
   5  13   7      340.93      372.20     20.66 o 
   6  13   7        0.64        6.51     11.14 o 
   7  13   7     1054.83     1094.64     34.65 o 
  -7  14   7      333.38      316.91     31.71 o 
  -6  14   7        0.03      -15.50     18.52 o 
  -5  14   7      193.08      164.96     32.40 o 
  -4  14   7       10.95       18.41     13.74 o 
  -3  14   7       26.01       14.07     10.42 o 
  -2  14   7       22.58        6.42      9.96 o 
  -1  14   7      220.26      209.88     17.31 o 
   0  14   7       13.85        8.90     10.40 o 
   1  14   7      277.88      248.82     22.53 o 
   2  14   7        0.96        9.21     11.92 o 
   3  14   7      430.77      400.19     24.40 o 
   4  14   7       20.74       23.93     14.41 o 
   5  14   7      217.51      225.97     18.08 o 
   6  14   7       39.31       47.94     20.24 o 
  -6  15   7       56.04       39.81     28.70 o 
  -5  15   7      274.33      271.97     29.78 o 
  -4  15   7       14.71       22.58     21.29 o 
  -3  15   7     1144.38     1286.13     49.51 o 
  -2  15   7       46.97       37.64     14.05 o 
  -1  15   7     1942.03     2036.74     53.19 o 
   0  15   7       82.20      104.22     16.71 o 
   1  15   7     1707.51     1860.76     51.68 o 
   2  15   7       31.25       17.08     14.84 o 
   3  15   7      566.61      596.15     30.49 o 
   4  15   7      105.07      139.45     34.26 o 
  -3  16   7       17.76       39.81     30.55 o 
  -2  16   7       12.33       26.85     25.00 o 
  -1  16   7      278.66      330.53     38.89 o 
   0  16   7      111.28      141.66     28.70 o 
   1  16   7      559.89      574.95     50.00 o 
 -14   0   8      317.98      341.64     41.66 o 
 -12   0   8      577.20      585.53     31.75 o 
 -10   0   8     1222.10     1186.58     33.84 o 
  -8   0   8      252.21      244.52     12.23 o 
  -6   0   8      316.73      302.39     12.11 o 
  -4   0   8     2852.22     2681.26     39.22 o 
  -2   0   8    23363.38    24171.61    294.33 o 
   0   0   8    15126.75    15811.76    195.24 o 
   2   0   8     2717.37     2760.39     40.56 o 
   4   0   8      139.43      147.92      9.05 o 
   6   0   8     5284.18     5220.66     95.30 o 
   8   0   8     2602.83     2489.03     55.40 o 
  10   0   8     1447.51     1435.27     41.32 o 
  12   0   8       88.13       85.18     31.48 o 
 -14   1   8      110.00       85.27     19.61 o 
 -13   1   8       10.22       19.64     12.98 o 
 -12   1   8      409.30      406.44     22.19 o 
 -11   1   8        1.10       12.35      8.78 o 
 -10   1   8     2000.81     2022.06     31.27 o 
  -9   1   8        5.93        6.13      5.44 o 
  -8   1   8     1368.58     1388.68     22.76 o 
  -7   1   8      163.11      168.45      7.67 o 
  -6   1   8     1079.45     1069.22     15.62 o 
  -5   1   8      780.58      727.22     12.60 o 
  -4   1   8       99.36       90.90      4.02 o 
  -3   1   8      208.98      227.18      5.61 o 
  -2   1   8       37.30       47.15      3.21 o 
  -1   1   8      104.94      117.39      4.32 o 
   0   1   8     3246.31     3239.36     32.17 o 
   1   1   8      671.73      635.06      9.82 o 
   2   1   8     5880.15     5776.18     57.05 o 
   3   1   8      656.35      630.21     10.75 o 
   4   1   8     7397.43     7330.26     71.79 o 
   5   1   8       15.72        9.31      3.91 o 
   6   1   8     4737.91     4804.68     58.17 o 
   7   1   8      157.08      135.59      8.54 o 
   8   1   8      573.22      561.15     17.96 o 
   9   1   8       44.25       66.80     10.52 o 
  10   1   8       45.17       22.52      9.51 o 
  11   1   8        1.83       45.63     10.93 o 
  12   1   8      157.46      146.39     19.13 o 
 -14   2   8      139.58      208.32     35.18 o 
 -13   2   8       31.84       38.69     12.56 o 
 -12   2   8      390.64      408.32     17.36 o 
 -11   2   8       31.69       37.56      8.92 o 
 -10   2   8      958.08      898.64     20.46 o 
  -9   2   8        8.90       11.10      5.19 o 
  -8   2   8      129.24      124.91      7.37 o 
  -7   2   8       12.12       13.15      4.18 o 
  -6   2   8     1215.74     1231.90     18.30 o 
  -5   2   8      557.10      581.97     11.25 o 
  -4   2   8     6368.65     6327.83     62.20 o 
  -3   2   8     1664.95     1651.23     19.63 o 
  -2   2   8    10479.69    10780.50    100.80 o 
  -1   2   8     2721.15     2664.87     35.66 o 
   0   2   8     3338.70     3109.62     32.72 o 
   1   2   8     1411.83     1384.26     16.57 o 
   2   2   8     1162.85     1178.93     15.80 o 
   3   2   8      204.34      199.55      7.18 o 
   4   2   8      123.97      106.16      5.05 o 
   5   2   8      752.33      721.49     13.54 o 
   6   2   8      135.82      141.29      7.10 o 
   7   2   8      209.89      201.62     10.05 o 
   8   2   8      129.67      135.37     10.33 o 
   9   2   8       69.00       64.00     10.48 o 
  10   2   8      237.02      274.94     16.62 o 
  11   2   8        0.19        8.89     10.69 o 
  12   2   8       11.11       17.98     21.29 o 
 -14   3   8       36.87       49.13     19.51 o 
 -13   3   8       98.85       84.37     13.50 o 
 -12   3   8      192.20      191.76     13.29 o 
 -11   3   8        2.32        6.56      7.60 o 
 -10   3   8     1090.83     1119.20     25.48 o 
  -9   3   8      187.78      195.19     15.78 o 
  -8   3   8      908.35      919.64     17.47 o 
  -7   3   8     2262.18     2235.97     28.96 o 
  -6   3   8     2237.19     2309.33     29.14 o 
  -5   3   8     6426.67     6598.82     69.31 o 
  -4   3   8      571.91      569.49     10.85 o 
  -3   3   8     1628.44     1725.61     22.17 o 
  -2   3   8      261.35      239.35      5.62 o 
  -1   3   8        2.74        7.27      2.54 o 
   0   3   8     2305.02     2390.80     24.92 o 
   1   3   8     9999.76    10363.00     97.94 o 
   2   3   8     4387.27     4112.40     42.39 o 
   3   3   8     4742.39     4676.96     47.84 o 
   4   3   8     1783.18     1777.03     31.31 o 
   5   3   8     1239.80     1279.37     21.08 o 
   6   3   8     1821.71     1816.01     27.61 o 
   7   3   8       70.93       63.26      7.83 o 
   8   3   8      500.90      468.07     16.72 o 
   9   3   8      174.04      171.63     14.11 o 
  10   3   8       18.55       31.50     10.16 o 
  11   3   8       38.83       52.31     11.85 o 
  12   3   8        0.53       22.22     28.70 o 
 -14   4   8       64.72       30.55     28.70 o 
 -13   4   8      153.12      140.67     14.97 o 
 -12   4   8      309.20      324.51     18.10 o 
 -11   4   8       80.98       81.74      9.74 o 
 -10   4   8      310.53      299.59     13.78 o 
  -9   4   8        0.06       -1.08      5.74 o 
  -8   4   8      145.30      134.94      7.67 o 
  -7   4   8      235.55      240.48      8.93 o 
  -6   4   8      942.91      920.56     16.59 o 
  -5   4   8     3684.27     3651.45     46.03 o 
  -4   4   8     4472.92     4553.00     49.59 o 
  -3   4   8     4643.19     4672.02     49.86 o 
  -2   4   8     8748.13     8922.94     79.91 o 
  -1   4   8     4038.41     4032.61     40.87 o 
   0   4   8     4835.47     5100.76     47.93 o 
   1   4   8     1077.33     1057.64     14.58 o 
   2   4   8      349.45      338.04      8.84 o 
   3   4   8       41.32       43.58      4.12 o 
   4   4   8      298.25      296.69      9.61 o 
   5   4   8      110.16       91.96      6.81 o 
   6   4   8      462.44      445.81     23.95 o 
   7   4   8      304.55      297.77     14.15 o 
   8   4   8      588.46      587.33     22.63 o 
   9   4   8      443.79      489.60     18.78 o 
  10   4   8       84.67      111.14     11.66 o 
  11   4   8      334.03      308.43     16.93 o 
 -13   5   8       51.53       41.94     10.61 o 
 -12   5   8       29.23       26.79      9.14 o 
 -11   5   8       66.66       67.25      9.48 o 
 -10   5   8      174.98      164.35     10.91 o 
  -9   5   8     1660.13     1626.15     28.39 o 
  -8   5   8       98.79       96.30      7.62 o 
  -7   5   8     3256.79     3296.70     42.10 o 
  -6   5   8      383.14      365.61     10.24 o 
  -5   5   8     4384.88     4352.14     51.56 o 
  -4   5   8      267.50      251.66      7.88 o 
  -3   5   8      120.43      106.17      4.67 o 
  -2   5   8       49.34       44.59      3.31 o 
  -1   5   8      287.77      267.62      6.51 o 
   0   5   8       43.27       36.29      3.14 o 
   1   5   8     3339.25     3205.76     36.06 o 
   2   5   8     2758.73     2693.01     31.46 o 
   3   5   8     3476.32     3454.66     46.33 o 
   4   5   8     1898.84     1876.21     29.38 o 
   5   5   8     3073.40     3032.46     43.09 o 
   6   5   8     2273.12     2272.28     38.55 o 
   7   5   8      558.49      570.04     15.63 o 
   8   5   8      243.06      242.82     12.77 o 
   9   5   8       68.33       76.39     10.00 o 
  10   5   8       16.39       25.11      9.56 o 
  11   5   8       81.57       86.50     11.99 o 
 -13   6   8      186.23      180.64     16.64 o 
 -12   6   8       29.32       19.59      9.07 o 
 -11   6   8       89.12      114.06     10.44 o 
 -10   6   8        0.15       -0.45      6.45 o 
  -9   6   8       65.79       53.11      7.28 o 
  -8   6   8       17.46       12.20      5.42 o 
  -7   6   8     2006.75     1996.98     28.83 o 
  -6   6   8      228.08      235.66      8.53 o 
  -5   6   8     1229.70     1172.10     18.73 o 
  -4   6   8      309.08      299.00      7.24 o 
  -3   6   8     4737.37     4649.63     77.96 o 
  -2   6   8       19.63       12.05      4.72 o 
  -1   6   8     4789.69     4733.85     59.95 o 
   0   6   8      130.00      139.85      6.89 o 
   1   6   8     4388.86     4289.04     55.63 o 
   2   6   8      217.91      208.66      8.42 o 
   3   6   8     2461.67     2474.04     31.72 o 
   4   6   8        0.65        2.49      4.27 o 
   5   6   8      552.14      519.42     13.53 o 
   6   6   8      117.16      133.37      8.13 o 
   7   6   8     1158.12     1105.51     22.44 o 
   8   6   8        7.87       19.94      6.98 o 
   9   6   8     1180.69     1164.60     27.79 o 
  10   6   8        1.93        3.85      9.49 o 
  11   6   8      354.46      369.88     25.11 o 
 -13   7   8       14.28       43.98     33.33 o 
 -12   7   8       31.02        7.80      9.44 o 
 -11   7   8      150.85      174.73     11.83 o 
 -10   7   8       24.21       20.00      7.00 o 
  -9   7   8     1717.67     1741.80     29.92 o 
  -8   7   8        0.00       -5.50      5.58 o 
  -7   7   8     3007.51     2965.80     38.96 o 
  -6   7   8        3.01        6.33      7.15 o 
  -5   7   8     2540.08     2540.86     54.78 o 
  -4   7   8      252.25      227.85     11.47 o 
  -3   7   8      889.19      846.81     19.09 o 
  -2   7   8        6.54        3.22      4.29 o 
  -1   7   8      584.01      571.08     15.20 o 
   0   7   8      104.55       95.79      6.43 o 
   1   7   8     3950.06     3929.31     52.06 o 
   2   7   8        0.87       -0.95      4.91 o 
   3   7   8     5379.48     5389.77     76.52 o 
   4   7   8      353.19      366.44     13.75 o 
   5   7   8     3506.36     3346.65     53.16 o 
   6   7   8      427.77      428.87     12.70 o 
   7   7   8      298.39      293.64     11.63 o 
   8   7   8      360.22      373.95     13.60 o 
   9   7   8        0.52       -1.72      8.18 o 
  10   7   8       96.74      138.13     12.05 o 
 -12   8   8       54.70       63.40     13.65 o 
 -11   8   8        1.34       -3.76      7.49 o 
 -10   8   8      174.94      187.48     14.15 o 
  -9   8   8        1.48        1.53      5.74 o 
  -8   8   8      364.82      328.92     11.92 o 
  -7   8   8     1138.47     1144.51     27.14 o 
  -6   8   8      650.44      610.63     18.28 o 
  -5   8   8     2230.89     2163.94     37.27 o 
  -4   8   8        3.09        0.94      5.14 o 
  -3   8   8     2782.80     2793.93     44.23 o 
  -2   8   8       68.54       65.62      6.57 o 
  -1   8   8     2015.13     1998.59     34.40 o 
   0   8   8      322.32      313.56     17.07 o 
   1   8   8      797.07      822.54     18.08 o 
   2   8   8      128.63      123.50      8.71 o 
   3   8   8      471.83      419.35     14.40 o 
   4   8   8       86.15       82.09      8.51 o 
   5   8   8        4.09        6.90      6.20 o 
   6   8   8      428.23      417.99     16.30 o 
   7   8   8      600.50      580.21     19.27 o 
   8   8   8      487.42      533.28     19.19 o 
   9   8   8     1285.44     1255.36     27.26 o 
  10   8   8       46.48       33.53     10.53 o 
 -12   9   8       20.25       13.66     12.97 o 
 -11   9   8      313.88      351.91     18.31 o 
 -10   9   8      144.74      156.06     14.02 o 
  -9   9   8     1569.34     1624.89     37.49 o 
  -8   9   8      239.22      231.97     16.02 o 
  -7   9   8     2769.28     2887.24     81.72 o 
  -6   9   8      771.27      737.89     19.54 o 
  -5   9   8     1736.15     1715.86     32.08 o 
  -4   9   8      540.92      519.41     15.44 o 
  -3   9   8       37.97       25.86      6.17 o 
  -2   9   8       11.92        4.11      5.30 o 
  -1   9   8      518.14      484.81     16.05 o 
   0   9   8      139.90      123.13      8.44 o 
   1   9   8     1800.13     1733.10     34.54 o 
   2   9   8      476.40      458.84     15.99 o 
   3   9   8      865.64      857.80     27.92 o 
   4   9   8      104.71      100.07      8.63 o 
   5   9   8      818.08      817.05     37.55 o 
   6   9   8       23.27       32.70      7.71 o 
   7   9   8      595.80      598.45     21.54 o 
   8   9   8       66.43       76.19     11.25 o 
   9   9   8       26.56        5.64      9.80 o 
  10   9   8      241.10      226.83     43.52 o 
 -11  10   8        0.10       -7.44     11.34 o 
 -10  10   8      744.11      780.26     30.87 o 
  -9  10   8       46.96       47.30     10.49 o 
  -8  10   8      198.43      177.06     13.13 o 
  -7  10   8      453.38      459.24     18.38 o 
  -6  10   8       34.75       39.98     10.20 o 
  -5  10   8      821.71      794.21     20.03 o 
  -4  10   8     1254.84     1307.88     26.55 o 
  -3  10   8     2694.71     2658.87     43.42 o 
  -2  10   8     2450.27     2406.04     39.97 o 
  -1  10   8     3531.55     3465.26     58.95 o 
   0  10   8     2031.05     2039.13     49.96 o 
   1  10   8     3650.26     3543.96     98.76 o 
   2  10   8      405.59      389.57     13.96 o 
   3  10   8     1082.79     1039.05     23.75 o 
   4  10   8      128.79      138.81      9.86 o 
   5  10   8        0.15        4.32      7.24 o 
   6  10   8      565.45      556.36     18.88 o 
   7  10   8      441.49      452.16     18.30 o 
   8  10   8      579.19      616.38     21.49 o 
   9  10   8      623.32      619.04     30.63 o 
 -10  11   8      210.84      215.84     15.31 o 
  -9  11   8      562.13      537.21     20.34 o 
  -8  11   8      824.11      845.41     33.54 o 
  -7  11   8      973.38      972.23     32.07 o 
  -6  11   8      614.67      601.58     19.05 o 
  -5  11   8      663.33      675.00     17.56 o 
  -4  11   8       87.42       81.44      7.46 o 
  -3  11   8       73.48       59.25      6.33 o 
  -2  11   8       83.68       85.26      9.36 o 
  -1  11   8      202.72      209.97      9.35 o 
   0  11   8      446.47      441.91     20.18 o 
   1  11   8     1324.55     1270.67     28.44 o 
   2  11   8      737.50      732.46     20.77 o 
   3  11   8     1218.10     1186.32     25.71 o 
   4  11   8      583.04      544.98     17.43 o 
   5  11   8      299.54      316.33     17.88 o 
   6  11   8      325.23      316.76     15.73 o 
   7  11   8      241.33      258.29     14.86 o 
   8  11   8       12.44       27.61     10.25 o 
  -9  12   8      151.29      108.81     17.58 o 
  -8  12   8       29.13       11.21     17.65 o 
  -7  12   8      369.39      321.79     23.91 o 
  -6  12   8       55.91       72.01     14.52 o 
  -5  12   8      390.02      391.57     19.41 o 
  -4  12   8     1100.51     1121.42     30.75 o 
  -3  12   8      540.20      571.12     22.18 o 
  -2  12   8     1436.58     1492.39     35.45 o 
  -1  12   8      867.26      879.44     26.09 o 
   0  12   8      537.33      565.33     25.28 o 
   1  12   8      650.18      659.51     27.34 o 
   2  12   8       69.05       49.97     12.09 o 
   3  12   8      287.89      304.33     20.67 o 
   4  12   8       45.70       49.98      7.77 o 
   5  12   8       63.08       69.74      9.78 o 
   6  12   8      434.15      450.42     29.67 o 
   7  12   8       23.71       31.78     13.08 o 
  -8  13   8      331.27      419.74     36.09 o 
  -7  13   8       69.59       61.27     15.12 o 
  -6  13   8      343.77      336.10     30.77 o 
  -5  13   8       36.94       26.90     12.79 o 
  -4  13   8      328.64      341.57     24.99 o 
  -3  13   8       42.50       23.10      9.89 o 
  -2  13   8        4.43        6.75      9.76 o 
  -1  13   8      163.88      163.97     15.73 o 
   0  13   8      138.06      170.51     19.79 o 
   1  13   8      251.67      233.43     20.92 o 
   2  13   8      910.42      929.36     34.03 o 
   3  13   8        1.44        7.58     11.70 o 
   4  13   8     1430.47     1447.86     45.19 o 
   5  13   8        8.31       11.21     11.38 o 
   6  13   8      436.85      470.94     23.94 o 
  -6  14   8      307.58      300.54     24.05 o 
  -5  14   8        5.01      -13.67     13.67 o 
  -4  14   8     1030.39     1003.82     57.22 o 
  -3  14   8       39.01       46.36     11.61 o 
  -2  14   8     1623.51     1588.80     39.20 o 
  -1  14   8      223.83      246.29     21.60 o 
   0  14   8      566.12      588.03     27.61 o 
   1  14   8      145.62      128.13     24.53 o 
   2  14   8      169.14      199.95     19.43 o 
   3  14   8      117.33      123.02     18.26 o 
   4  14   8      155.89      146.27     19.04 o 
   5  14   8       40.91       14.32     20.92 o 
  -5  15   8       28.09       37.96     30.55 o 
  -4  15   8      146.60      118.77     27.31 o 
  -3  15   8        7.30       16.20     12.89 o 
  -2  15   8        0.26       -2.84     12.66 o 
  -1  15   8        1.11      -13.40     13.40 o 
   0  15   8      186.95      196.61     19.28 o 
   1  15   8       38.56       53.48     16.73 o 
   2  15   8      564.37      626.79     65.03 o 
   3  15   8       73.31       59.25     36.11 o 
 -13   0   9      139.73      145.65     35.65 o 
 -11   0   9      519.45      512.75     23.34 o 
  -9   0   9     2289.78     2281.49     51.30 o 
  -7   0   9     1432.45     1499.19     31.54 o 
  -5   0   9      653.52      605.54     17.15 o 
  -3   0   9       43.52       33.03      4.68 o 
  -1   0   9     5144.73     5195.11     77.72 o 
   1   0   9    16310.36    15995.63    198.80 o 
   3   0   9    18141.27    18504.38    259.52 o 
   5   0   9     7235.25     7184.88    141.91 o 
   7   0   9      257.65      261.39     16.57 o 
   9   0   9       64.23       41.66     12.27 o 
  11   0   9       11.18       20.83     18.33 o 
 -14   1   9        2.96       11.11     27.78 o 
 -13   1   9      411.78      385.65     23.48 o 
 -12   1   9       24.11       47.71     18.23 o 
 -11   1   9      488.04      470.89     16.14 o 
 -10   1   9        3.03        6.13      6.82 o 
  -9   1   9      110.19      105.68      7.60 o 
  -8   1   9        1.31       -4.62      4.62 o 
  -7   1   9       90.37      102.68      6.91 o 
  -6   1   9        1.35       -3.32      3.73 o 
  -5   1   9     1075.16     1030.16     16.06 o 
  -4   1   9      349.25      322.96      7.78 o 
  -3   1   9     2303.27     2284.95     25.94 o 
  -2   1   9     1354.02     1329.80     19.21 o 
  -1   1   9     3499.10     3555.73     35.42 o 
   0   1   9     2574.64     2714.71     28.38 o 
   1   1   9     1810.37     1733.92     20.26 o 
   2   1   9       11.88       28.53      3.88 o 
   3   1   9       54.66       47.74      4.19 o 
   4   1   9      440.64      464.50      9.78 o 
   5   1   9       52.66       39.83      5.06 o 
   6   1   9      530.23      537.34     21.10 o 
   7   1   9     1010.11      983.74     21.28 o 
   8   1   9      248.37      256.53     13.21 o 
   9   1   9      312.16      346.52     18.31 o 
  10   1   9       29.53       28.27      9.53 o 
  11   1   9      655.18      661.49     26.03 o 
 -14   2   9        6.10       -8.33     25.00 o 
 -13   2   9      155.45      130.93     16.58 o 
 -12   2   9        0.06        5.65      9.87 o 
 -11   2   9      435.28      440.70     17.00 o 
 -10   2   9       85.81       85.50      8.58 o 
  -9   2   9     2256.79     2233.23     33.16 o 
  -8   2   9       68.78       60.75      6.34 o 
  -7   2   9     4542.82     4549.59     55.40 o 
  -6   2   9      840.61      849.68     14.90 o 
  -5   2   9     2971.30     2959.71     35.14 o 
  -4   2   9     1156.07     1146.33     17.14 o 
  -3   2   9       96.88      118.89      5.47 o 
  -2   2   9      524.69      559.22     10.77 o 
  -1   2   9     4314.54     4240.62     43.45 o 
   0   2   9        1.51        2.34      2.74 o 
   1   2   9    10209.28    10000.51     95.13 o 
   2   2   9     1168.22     1153.03     16.08 o 
   3   2   9    11826.01    11994.17    128.25 o 
   4   2   9      698.48      690.22     13.23 o 
   5   2   9     6588.38     6496.54     75.32 o 
   6   2   9      206.59      197.24     10.03 o 
   7   2   9     1079.91     1036.83     24.53 o 
   8   2   9       20.32       27.78      7.91 o 
   9   2   9       52.09       79.82     16.57 o 
  10   2   9       28.52       45.07     11.56 o 
  11   2   9      154.27      150.80     15.73 o 
 -13   3   9      275.34      267.48     17.46 o 
 -12   3   9      236.58      260.25     15.05 o 
 -11   3   9      471.54      435.93     17.38 o 
 -10   3   9      107.41      115.86      9.30 o 
  -9   3   9       72.03       73.60      9.66 o 
  -8   3   9       40.91       25.27      7.70 o 
  -7   3   9      131.92      128.33      9.00 o 
  -6   3   9      384.99      349.37      9.67 o 
  -5   3   9     1940.25     2019.79     26.37 o 
  -4   3   9     5213.98     5227.80     56.49 o 
  -3   3   9     2965.95     3053.64     35.52 o 
  -2   3   9     3730.93     3701.08     38.64 o 
  -1   3   9     2283.54     2299.78     26.01 o 
   0   3   9     4790.99     4868.97     66.92 o 
   1   3   9     2890.68     2927.82     31.98 o 
   2   3   9       25.93       18.94      4.33 o 
   3   3   9      993.31      991.49     16.11 o 
   4   3   9      555.92      580.91     13.35 o 
   5   3   9      219.85      211.20      8.79 o 
   6   3   9     1089.90     1094.61     20.35 o 
   7   3   9       94.29       86.35      8.95 o 
   8   3   9      606.91      611.01     27.86 o 
   9   3   9      109.62      110.13     15.50 o 
  10   3   9       14.33       26.58     10.35 o 
  11   3   9      134.92      142.70     14.77 o 
 -13   4   9       29.43       44.23     11.48 o 
 -12   4   9       10.76       -3.00      8.54 o 
 -11   4   9      192.48      181.27     12.47 o 
 -10   4   9      422.45      398.15     15.83 o 
  -9   4   9      354.91      370.38     14.91 o 
  -8   4   9     1157.92     1160.24     22.44 o 
  -7   4   9      591.67      568.58     13.43 o 
  -6   4   9     1522.68     1544.70     23.59 o 
  -5   4   9      490.84      486.55     11.47 o 
  -4   4   9     1092.23     1067.30     16.59 o 
  -3   4   9       25.88       15.87      3.44 o 
  -2   4   9       46.00       36.94      3.85 o 
  -1   4   9     1424.97     1437.40     19.07 o 
   0   4   9      648.43      625.13     11.67 o 
   1   4   9     4148.53     4149.08     46.35 o 
   2   4   9     2717.66     2752.77     33.35 o 
   3   4   9     7466.31     7461.69     84.30 o 
   4   4   9      868.64      839.40     17.71 o 
   5   4   9     2588.65     2649.75     39.28 o 
   6   4   9      349.93      389.04     12.87 o 
   7   4   9     1134.27     1133.32     25.89 o 
   8   4   9        1.27        7.86      8.10 o 
   9   4   9      109.76      129.80     13.44 o 
  10   4   9       81.60      105.11     14.49 o 
  11   4   9        2.25      -17.10     17.10 o 
 -13   5   9       84.79       77.12     11.92 o 
 -12   5   9      170.06      190.19     15.79 o 
 -11   5   9       74.64       47.35      9.52 o 
 -10   5   9       78.03       79.60      9.23 o 
  -9   5   9        2.87        9.30      6.10 o 
  -8   5   9      266.83      262.18     10.01 o 
  -7   5   9        1.00       -5.29      5.38 o 
  -6   5   9     2235.16     2205.71     30.69 o 
  -5   5   9      554.39      532.64     13.14 o 
  -4   5   9     8872.09     8949.73     98.01 o 
  -3   5   9      642.90      594.98     13.39 o 
  -2   5   9    12073.17    12355.31    131.57 o 
  -1   5   9       62.87       43.59      4.44 o 
   0   5   9     8448.41     8285.62     98.42 o 
   1   5   9       52.96       42.70      4.65 o 
   2   5   9       64.51       74.19      6.05 o 
   3   5   9      543.63      515.08     13.13 o 
   4   5   9      544.25      481.18     13.25 o 
   5   5   9       31.34       38.01      5.89 o 
   6   5   9     3082.15     3084.54     49.49 o 
   7   5   9       94.94       88.92      8.23 o 
   8   5   9     1644.36     1656.74     34.11 o 
   9   5   9      197.37      189.95     17.61 o 
  10   5   9      392.74      426.89     18.88 o 
  11   5   9       75.78       74.51     37.50 o 
 -13   6   9       55.76       60.01     21.34 o 
 -12   6   9       74.98       77.15     13.09 o 
 -11   6   9       27.73       29.54      8.84 o 
 -10   6   9      529.60      535.92     17.79 o 
  -9   6   9        4.93        3.78      6.20 o 
  -8   6   9     1939.00     1990.58     29.87 o 
  -7   6   9      197.19      182.94      8.36 o 
  -6   6   9      862.59      864.98     16.25 o 
  -5   6   9      178.25      153.54      7.71 o 
  -4   6   9     1103.22     1053.56     19.13 o 
  -3   6   9        2.85        1.10      2.81 o 
  -2   6   9       11.37       14.03      4.16 o 
  -1   6   9      847.35      762.87     19.62 o 
   0   6   9      333.67      336.77     10.49 o 
   1   6   9     1278.40     1251.32     22.06 o 
   2   6   9       54.44       53.27      4.46 o 
   3   6   9     1248.25     1240.14     21.89 o 
   4   6   9     1537.20     1562.48     31.21 o 
   5   6   9      725.78      710.60     16.71 o 
   6   6   9      771.48      774.77     18.24 o 
   7   6   9      579.21      619.42     16.93 o 
   8   6   9      354.55      368.95     15.74 o 
   9   6   9       42.99       65.79     10.06 o 
  10   6   9        4.84        6.61      9.88 o 
 -12   7   9      133.84      147.76     12.55 o 
 -11   7   9        2.53       -0.12      7.87 o 
 -10   7   9      152.79      157.01     10.97 o 
  -9   7   9       16.84        4.87      6.62 o 
  -8   7   9      184.51      177.85      8.76 o 
  -7   7   9      351.82      344.66     11.91 o 
  -6   7   9     2293.89     2228.50     33.79 o 
  -5   7   9      177.59      177.42     10.58 o 
  -4   7   9     4095.95     4153.20     61.54 o 
  -3   7   9      199.54      179.04     11.24 o 
  -2   7   9     6585.14     6424.88     88.22 o 
  -1   7   9        6.71       -3.13      6.82 o 
   0   7   9     3934.66     3966.94     58.96 o 
   1   7   9      226.72      218.44      9.24 o 
   2   7   9     1125.19     1081.41     23.32 o 
   3   7   9       48.45       31.50      6.82 o 
   4   7   9        0.34       -5.71      5.71 o 
   5   7   9       92.01       92.73      6.51 o 
   6   7   9     1284.51     1285.99     24.14 o 
   7   7   9      173.37      158.26      9.42 o 
   8   7   9     1217.93     1216.94     25.00 o 
   9   7   9      163.07      159.01     12.39 o 
  10   7   9      713.06      717.70     23.28 o 
 -12   8   9      244.69      256.16     18.37 o 
 -11   8   9        0.05       -8.57      8.57 o 
 -10   8   9      839.51      883.85     22.44 o 
  -9   8   9       80.79       69.24     11.09 o 
  -8   8   9     3020.13     3131.70     49.17 o 
  -7   8   9      159.69      162.88     11.06 o 
  -6   8   9     1765.96     1747.63     51.81 o 
  -5   8   9      691.74      669.31     18.34 o 
  -4   8   9      424.40      390.00     14.05 o 
  -3   8   9       89.98       79.58      7.72 o 
  -2   8   9        2.12        4.55      5.48 o 
  -1   8   9        2.38       -5.54      5.54 o 
   0   8   9      129.27      134.31      8.93 o 
   1   8   9      632.32      591.28     18.15 o 
   2   8   9      321.05      313.94     12.86 o 
   3   8   9      160.44      145.59      9.89 o 
   4   8   9      772.43      740.93     19.97 o 
   5   8   9       38.92       40.12      8.30 o 
   6   8   9      551.72      539.68     18.39 o 
   7   8   9      230.71      228.79     13.71 o 
   8   8   9      411.74      394.42     17.71 o 
   9   8   9      510.42      554.73     24.71 o 
 -11   9   9      158.15      150.50     17.05 o 
 -10   9   9       22.23       15.61     10.83 o 
  -9   9   9      171.39      166.72     15.70 o 
  -8   9   9      115.91      132.59     12.43 o 
  -7   9   9      242.10      238.02     13.04 o 
  -6   9   9     1559.34     1575.98     37.33 o 
  -5   9   9       54.44       38.66      7.36 o 
  -4   9   9     7122.91     7160.10     98.97 o 
  -3   9   9      566.83      498.87     15.79 o 
  -2   9   9     6953.40     7114.97    109.23 o 
  -1   9   9      408.29      381.52     15.25 o 
   0   9   9     5063.88     5101.67     73.87 o 
   1   9   9      188.30      165.68     11.34 o 
   2   9   9      750.94      740.44     19.41 o 
   3   9   9       83.89       75.56      9.96 o 
   4   9   9      102.00       84.07      8.84 o 
   5   9   9      430.79      438.90     16.71 o 
   6   9   9     1146.53     1145.42     27.66 o 
   7   9   9      262.04      276.19     15.28 o 
   8   9   9     2060.55     2014.58     40.95 o 
   9   9   9       45.56       43.57     28.24 o 
 -11  10   9        0.15       20.37     27.78 o 
 -10  10   9      697.23      719.55     26.04 o 
  -9  10   9      528.90      587.38     25.20 o 
  -8  10   9      907.14      938.07     27.42 o 
  -7  10   9     1251.30     1218.21     32.47 o 
  -6  10   9      712.43      702.91     31.31 o 
  -5  10   9     1038.33      976.48     23.30 o 
  -4  10   9       96.17       93.47      8.61 o 
  -3  10   9       16.96       13.58      6.63 o 
  -2  10   9      184.74      149.20      9.85 o 
  -1  10   9      819.43      791.63     19.68 o 
   0  10   9      167.83      162.27     10.31 o 
   1  10   9     1319.33     1234.44     29.67 o 
   2  10   9      146.91      152.35     16.32 o 
   3  10   9     1151.73     1111.36     25.47 o 
   4  10   9      288.13      297.97     14.05 o 
   5  10   9       74.69       77.21      9.55 o 
   6  10   9       67.13       77.11     10.39 o 
   7  10   9       15.58       40.95     10.16 o 
   8  10   9      226.04      240.20     17.08 o 
 -10  11   9      116.15      131.55     15.38 o 
  -9  11   9      346.20      323.47     22.78 o 
  -8  11   9      168.86      161.18     20.47 o 
  -7  11   9        0.92        0.10      8.44 o 
  -6  11   9      399.59      399.59     19.31 o 
  -5  11   9      512.11      512.37     16.34 o 
  -4  11   9     1017.18     1002.25     27.64 o 
  -3  11   9      923.76      921.78     21.75 o 
  -2  11   9     2004.62     2078.32     36.86 o 
  -1  11   9      832.11      836.73     20.21 o 
   0  11   9     2583.88     2526.99     47.92 o 
   1  11   9      258.09      240.26     13.50 o 
   2  11   9     1246.68     1158.35     33.81 o 
   3  11   9       50.82       39.15      8.88 o 
   4  11   9        2.93       -2.92      7.33 o 
   5  11   9        6.96       13.20     10.69 o 
   6  11   9       61.82       66.56     11.29 o 
   7  11   9      158.72      180.24     13.71 o 
   8  11   9      134.22      135.17     31.48 o 
  -9  12   9      417.34      429.22     20.03 o 
  -8  12   9      235.20      212.30     20.89 o 
  -7  12   9      754.98      747.61     31.73 o 
  -6  12   9      286.73      284.71     20.89 o 
  -5  12   9      499.22      467.16     21.09 o 
  -4  12   9       31.16       27.88     15.50 o 
  -3  12   9       17.38        9.80      9.17 o 
  -2  12   9        0.52       -3.97      8.91 o 
  -1  12   9      497.00      530.82     24.09 o 
   0  12   9       36.46       39.66     12.56 o 
   1  12   9     1476.10     1521.09     44.24 o 
   2  12   9       14.04       -4.39      7.01 o 
   3  12   9     2094.42     2043.84     41.97 o 
   4  12   9        6.15       10.06     10.39 o 
   5  12   9     1401.07     1442.30     31.38 o 
   6  12   9       11.15        3.49      9.38 o 
   7  12   9      231.11      201.84     35.18 o 
  -8  13   9      113.10      106.75     27.31 o 
  -7  13   9      104.11       99.10     17.80 o 
  -6  13   9      115.13      113.34     18.89 o 
  -5  13   9      275.46      309.14     22.51 o 
  -4  13   9      609.93      593.72     24.01 o 
  -3  13   9      438.45      459.20     26.87 o 
  -2  13   9      664.44      713.40     30.60 o 
  -1  13   9      418.94      375.26     21.81 o 
   0  13   9      844.50      883.46     40.45 o 
   1  13   9       75.28       72.25     14.19 o 
   2  13   9      238.37      277.84     22.67 o 
   3  13   9       47.83       49.77     15.77 o 
   4  13   9       12.51       -3.21     14.07 o 
   5  13   9       15.30      -13.03     13.03 o 
  -6  14   9        0.57        1.02     15.05 o 
  -5  14   9      270.49      287.88     23.99 o 
  -4  14   9       69.13       29.92     12.80 o 
  -3  14   9      124.29      114.59     14.13 o 
  -2  14   9        0.08      -11.29     11.91 o 
  -1  14   9      508.13      541.80     27.97 o 
   0  14   9        2.09      -11.91     11.91 o 
   1  14   9     1393.47     1417.91     44.93 o 
   2  14   9       43.93       38.41     14.95 o 
   3  14   9     2078.68     2078.50     74.99 o 
   4  14   9        0.16       -6.48     25.00 o 
  -4  15   9       48.93       36.39     21.49 o 
  -3  15   9      631.92      659.46     36.33 o 
  -2  15   9        6.31       12.75     20.83 o 
  -1  15   9      589.01      630.59     29.90 o 
   0  15   9       49.62       57.40     16.37 o 
   1  15   9       67.26       28.70     25.00 o 
   2  15   9      220.19      171.28     40.74 o 
 -12   0  10        1.25        6.02     14.40 o 
 -10   0  10       11.28        3.22      9.37 o 
  -8   0  10      525.99      551.99     46.22 o 
  -6   0  10      552.14      567.13     20.13 o 
  -4   0  10     1817.16     1748.91     34.20 o 
  -2   0  10     1533.10     1539.63     26.58 o 
   0   0  10     2339.84     2286.02     35.69 o 
   2   0  10     1342.20     1289.82     26.91 o 
   4   0  10       19.05       16.18      7.22 o 
   6   0  10     1671.58     1611.42     40.98 o 
   8   0  10     3067.80     3101.71    134.71 o 
  10   0  10     1231.70     1305.97     51.06 o 
 -13   1  10        1.74        1.81     13.20 o 
 -12   1  10      343.78      356.44     18.97 o 
 -11   1  10       10.29       13.40      7.66 o 
 -10   1  10     2235.88     2298.68     37.85 o 
  -9   1  10        5.77       -6.01      6.01 o 
  -8   1  10     5407.71     5407.36     70.58 o 
  -7   1  10       14.50        5.17      4.89 o 
  -6   1  10     3643.69     3698.42     46.68 o 
  -5   1  10       23.11       12.45      4.35 o 
  -4   1  10      352.20      325.99     10.66 o 
  -3   1  10        9.79       10.40      3.48 o 
  -2   1  10      653.07      635.79     11.03 o 
  -1   1  10        1.31        1.99      2.94 o 
   0   1  10     6692.83     6741.38     66.53 o 
   1   1  10       33.16       21.98      3.80 o 
   2   1  10     6992.12     6879.84     68.43 o 
   3   1  10       92.03       89.58      5.77 o 
   4   1  10     3222.81     3193.39     38.43 o 
   5   1  10        3.19        4.58      4.96 o 
   6   1  10     1547.50     1554.05     31.04 o 
   7   1  10       16.44       35.08      8.08 o 
   8   1  10        5.09        9.35      7.97 o 
   9   1  10       34.41       45.88     14.40 o 
  10   1  10        1.64       12.46     10.93 o 
  11   1  10        2.03        5.75     18.85 o 
 -13   2  10       68.82       65.74     15.30 o 
 -12   2  10       42.76       36.79     11.31 o 
 -11   2  10      296.49      334.25     17.67 o 
 -10   2  10       27.18       22.51      7.24 o 
  -9   2  10       69.36       78.14      9.36 o 
  -8   2  10      391.77      413.15     12.66 o 
  -7   2  10        2.92        1.42      4.90 o 
  -6   2  10     1039.85     1053.07     18.98 o 
  -5   2  10      761.45      750.82     14.61 o 
  -4   2  10     1566.65     1570.71     21.98 o 
  -3   2  10     3011.75     2980.73     35.36 o 
  -2   2  10     5260.30     5302.93     53.66 o 
  -1   2  10     1389.93     1405.14     18.45 o 
   0   2  10     5544.73     5545.43     55.91 o 
   1   2  10      631.23      633.37     12.31 o 
   2   2  10     2318.20     2225.86     26.77 o 
   3   2  10      679.92      666.50     13.09 o 
   4   2  10      521.38      479.28     12.44 o 
   5   2  10     1526.93     1536.29     29.27 o 
   6   2  10      288.75      264.17     12.78 o 
   7   2  10      405.26      445.85     16.64 o 
   8   2  10      461.16      495.02     18.57 o 
   9   2  10       49.83       47.33     11.27 o 
  10   2  10      408.10      418.43     21.52 o 
 -13   3  10       11.64        0.13     12.56 o 
 -12   3  10      249.87      296.78     16.02 o 
 -11   3  10      114.63       95.54     10.78 o 
 -10   3  10     1168.90     1209.88     25.12 o 
  -9   3  10      265.04      249.04     11.65 o 
  -8   3  10     2666.70     2605.69     39.68 o 
  -7   3  10      172.76      180.32      9.25 o 
  -6   3  10     4545.03     4544.64     55.33 o 
  -5   3  10     1635.76     1611.60     22.92 o 
  -4   3  10      904.81      870.08     15.01 o 
  -3   3  10       47.73       42.41      4.37 o 
  -2   3  10      460.55      455.70      9.96 o 
  -1   3  10       83.27       82.87      4.60 o 
   0   3  10     5305.01     5454.13     71.40 o 
   1   3  10     2361.27     2289.58     29.12 o 
   2   3  10     6717.34     6695.24     71.42 o 
   3   3  10     6616.48     6494.72     69.89 o 
   4   3  10     3457.90     3473.91     45.04 o 
   5   3  10     1457.74     1397.93     23.73 o 
   6   3  10      625.41      595.52     16.34 o 
   7   3  10      105.44      105.52     10.25 o 
   8   3  10        4.14        9.13      9.15 o 
   9   3  10      154.74      144.13     13.91 o 
  10   3  10        1.10       10.78     11.22 o 
  11   3  10      104.05      124.06     37.03 o 
 -13   4  10      240.17      254.88     17.67 o 
 -12   4  10        0.55        0.33      9.06 o 
 -11   4  10      670.29      693.06     21.16 o 
 -10   4  10        2.01       -6.26      7.38 o 
  -9   4  10      110.40      101.16      8.64 o 
  -8   4  10       87.93       71.62      8.90 o 
  -7   4  10      667.57      642.13     19.87 o 
  -6   4  10      100.10      103.10      6.86 o 
  -5   4  10     3230.40     3304.51     41.99 o 
  -4   4  10     3001.24     3052.27     38.90 o 
  -3   4  10     8479.78     8554.67     88.25 o 
  -2   4  10     2443.32     2452.80     46.42 o 
  -1   4  10     3682.29     3557.37     44.22 o 
   0   4  10     1867.15     1863.63     24.91 o 
   1   4  10     2870.99     2812.49     34.33 o 
   2   4  10     1006.67      965.57     16.30 o 
   3   4  10      213.89      241.57      9.71 o 
   4   4  10      652.80      608.42     15.37 o 
   5   4  10      973.85      973.01     21.81 o 
   6   4  10      455.77      435.08     14.04 o 
   7   4  10     1314.08     1281.08     28.60 o 
   8   4  10      990.44      987.20     25.64 o 
   9   4  10      450.79      487.54     19.51 o 
  10   4  10      408.97      433.98     24.59 o 
 -13   5  10       26.02        5.45     16.02 o 
 -12   5  10       39.78       29.35     10.48 o 
 -11   5  10      129.50      128.61     11.79 o 
 -10   5  10      401.98      425.69     16.51 o 
  -9   5  10      327.12      323.94     12.90 o 
  -8   5  10      306.32      303.75     11.72 o 
  -7   5  10      406.65      404.86     11.76 o 
  -6   5  10      637.17      609.01     13.70 o 
  -5   5  10       56.39       48.42      5.24 o 
  -4   5  10       26.30       18.19      6.35 o 
  -3   5  10       48.12       47.27      8.07 o 
  -2   5  10      701.74      702.66     15.11 o 
  -1   5  10       18.62       12.05      6.11 o 
   0   5  10      730.45      696.54     13.63 o 
   1   5  10      827.10      818.93     15.38 o 
   2   5  10     1213.63     1194.88     19.79 o 
   3   5  10      966.93      993.79     19.70 o 
   4   5  10       90.05      106.66      9.90 o 
   5   5  10     2813.02     2835.42     42.44 o 
   6   5  10      138.50      134.79      9.19 o 
   7   5  10      782.47      775.01     21.86 o 
   8   5  10      409.79      447.82     17.63 o 
   9   5  10       40.06       35.86     13.91 o 
  10   5  10       49.62       56.76     11.58 o 
 -12   6  10       12.07       14.14     10.26 o 
 -11   6  10      446.12      446.58     17.75 o 
 -10   6  10        0.07       -0.27      7.39 o 
  -9   6  10      407.20      399.75     14.66 o 
  -8   6  10        2.78        1.20      5.79 o 
  -7   6  10      770.38      732.07     18.49 o 
  -6   6  10       52.32       46.64      6.14 o 
  -5   6  10     3488.28     3518.14     52.60 o 
  -4   6  10      194.75      197.40      8.45 o 
  -3   6  10     6573.32     6559.29     81.03 o 
  -2   6  10      152.60      148.98      5.87 o 
  -1   6  10     4755.59     4849.20     60.45 o 
   0   6  10        3.25        0.04      3.40 o 
   1   6  10      395.47      400.77      9.95 o 
   2   6  10       10.40        1.59      4.48 o 
   3   6  10       43.50       26.40      5.35 o 
   4   6  10       85.89       89.05      7.11 o 
   5   6  10     1271.50     1200.96     34.11 o 
   6   6  10      136.70      114.99      8.74 o 
   7   6  10      949.21      915.24     21.29 o 
   8   6  10        0.10       -1.23      8.18 o 
   9   6  10      257.65      282.45     16.08 o 
  10   6  10       79.43       77.52     21.34 o 
 -12   7  10      148.23      168.88     19.49 o 
 -11   7  10      399.85      400.56     19.00 o 
 -10   7  10       19.45       20.19      8.79 o 
  -9   7  10      645.80      648.79     20.77 o 
  -8   7  10       20.02        5.48      7.53 o 
  -7   7  10     1781.34     1774.19     29.85 o 
  -6   7  10       47.80       34.48      5.67 o 
  -5   7  10      664.94      657.38     18.48 o 
  -4   7  10        2.87        1.06      5.78 o 
  -3   7  10      189.50      187.62     10.12 o 
  -2   7  10       90.16       78.10      7.64 o 
  -1   7  10      515.71      487.76     16.72 o 
   0   7  10        1.44       -5.15      5.78 o 
   1   7  10     2124.59     2090.73     36.69 o 
   2   7  10      190.95      183.23     10.59 o 
   3   7  10     2491.27     2455.85     42.33 o 
   4   7  10      135.84      115.68      9.98 o 
   5   7  10     2428.14     2384.65     36.72 o 
   6   7  10       70.31       57.86      7.14 o 
   7   7  10      525.54      528.57     15.74 o 
   8   7  10      182.34      196.09     13.31 o 
   9   7  10       20.09       34.86     10.03 o 
 -11   8  10      275.69      276.32     15.59 o 
 -10   8  10       68.64       61.49     10.32 o 
  -9   8  10       35.18       37.31      8.31 o 
  -8   8  10      114.29      106.11     11.94 o 
  -7   8  10     1320.39     1366.92     40.13 o 
  -6   8  10      237.03      256.63     13.16 o 
  -5   8  10     4814.17     4841.51     71.94 o 
  -4   8  10        2.29       -1.53      5.92 o 
  -3   8  10     7986.95     7939.70    108.40 o 
  -2   8  10       35.19       28.36      6.51 o 
  -1   8  10     3467.49     3584.04     55.42 o 
   0   8  10       48.17       45.14      7.24 o 
   1   8  10      271.54      247.94     20.58 o 
   2   8  10      115.41      107.79      8.88 o 
   3   8  10      114.14       98.01      9.24 o 
   4   8  10       22.94       27.15      7.52 o 
   5   8  10      378.01      388.52     16.45 o 
   6   8  10       10.94        8.67      8.61 o 
   7   8  10      476.56      457.54     36.50 o 
   8   8  10       42.99       35.90     13.45 o 
   9   8  10      730.46      753.40     39.57 o 
 -11   9  10      275.99      232.39     37.03 o 
 -10   9  10       12.87       17.15     12.40 o 
  -9   9  10      320.30      317.52     18.24 o 
  -8   9  10      484.21      553.96     21.83 o 
  -7   9  10      648.50      599.18     21.16 o 
  -6   9  10     1010.12      984.85     24.13 o 
  -5   9  10      136.82      149.79     10.28 o 
  -4   9  10      531.71      500.84     17.96 o 
  -3   9  10       13.27        7.84      6.62 o 
  -2   9  10       65.59       58.20      7.77 o 
  -1   9  10      488.41      470.79     15.67 o 
   0   9  10      507.42      480.27     16.19 o 
   1   9  10     1525.33     1489.54     34.30 o 
   2   9  10     1066.27     1007.14     51.11 o 
   3   9  10     1824.26     1865.65     35.77 o 
   4   9  10      352.76      378.51     20.26 o 
   5   9  10     1533.90     1602.05     33.80 o 
   6   9  10        0.18       -1.06      8.41 o 
   7   9  10      747.81      727.11     23.71 o 
   8   9  10      296.02      315.46     17.41 o 
 -10  10  10      150.39      162.31     15.20 o 
  -9  10  10        9.15       16.62     10.94 o 
  -8  10  10        7.86       -3.87      9.66 o 
  -7  10  10      289.48      289.12     16.12 o 
  -6  10  10       54.98       30.44      8.37 o 
  -5  10  10     1281.41     1247.95     27.70 o 
  -4  10  10      521.35      509.00     16.88 o 
  -3  10  10     2658.20     2657.68     64.31 o 
  -2  10  10     1218.64     1150.34     25.97 o 
  -1  10  10     1979.19     1977.63     36.30 o 
   0  10  10      866.44      844.88     24.02 o 
   1  10  10      582.24      560.50     34.75 o 
   2  10  10      277.79      272.34     14.82 o 
   3  10  10       22.23       15.21      8.40 o 
   4  10  10      131.25      123.24     10.77 o 
   5  10  10      205.52      197.60     13.67 o 
   6  10  10      345.72      341.97     16.78 o 
   7  10  10      120.64      149.20     13.52 o 
   8  10  10      305.72      336.29     63.88 o 
  -9  11  10       74.09       91.95     12.38 o 
  -8  11  10      889.29      875.03     27.44 o 
  -7  11  10      154.38      159.27     13.41 o 
  -6  11  10     1071.94     1008.20     24.72 o 
  -5  11  10      214.92      225.20     12.49 o 
  -4  11  10      344.02      320.60     13.74 o 
  -3  11  10      102.65       86.73      9.05 o 
  -2  11  10      240.10      226.14     11.92 o 
  -1  11  10       33.86       28.69      7.34 o 
   0  11  10     1612.30     1555.25     35.33 o 
   1  11  10      407.75      427.33     18.00 o 
   2  11  10     1656.31     1716.32     38.48 o 
   3  11  10      891.51      871.48     38.75 o 
   4  11  10      538.82      567.17     21.62 o 
   5  11  10      787.54      829.01     23.81 o 
   6  11  10       76.94       60.70     11.28 o 
   7  11  10      364.61      416.36     30.44 o 
  -8  12  10       17.44        8.96      9.91 o 
  -7  12  10      265.06      284.77     16.17 o 
  -6  12  10       89.12      101.38     16.44 o 
  -5  12  10      538.48      507.87     16.63 o 
  -4  12  10      629.67      644.03     17.68 o 
  -3  12  10      608.59      596.23     17.21 o 
  -2  12  10     1103.63     1082.15     31.09 o 
  -1  12  10      450.59      416.50     30.60 o 
   0  12  10      338.28      344.13     22.98 o 
   1  12  10      240.59      251.71     14.60 o 
   2  12  10       67.64       66.34     10.14 o 
   3  12  10      122.95      121.55     14.97 o 
   4  12  10        8.61       14.05      9.86 o 
   5  12  10       37.02       34.59     11.75 o 
  -7  13  10        1.13        2.14     15.28 o 
  -6  13  10      464.51      524.44     42.65 o 
  -5  13  10        0.01       -3.45     11.07 o 
  -4  13  10       46.72       62.17     13.54 o 
  -3  13  10        1.48       -6.70     10.86 o 
  -2  13  10      220.02      216.55     19.14 o 
  -1  13  10        3.44       -7.19     10.96 o 
   0  13  10     1341.80     1440.24     43.26 o 
   1  13  10      242.10      245.58     21.25 o 
   2  13  10     1293.53     1360.86     75.76 o 
   3  13  10      450.41      504.96     28.18 o 
   4  13  10      876.94      898.62     50.32 o 
   5  13  10      284.67      305.53     21.29 o 
  -5  14  10       36.07        5.64     18.24 o 
  -4  14  10      546.35      570.43     25.48 o 
  -3  14  10       29.47       29.56     12.73 o 
  -2  14  10      959.33      974.62     35.67 o 
  -1  14  10       76.31       77.12     15.43 o 
   0  14  10      588.36      592.02     28.60 o 
   1  14  10       34.58       36.38     15.46 o 
   2  14  10      205.50      171.62     24.44 o 
  -2  15  10       69.09       93.17     19.90 o 
  -1  15  10        1.06      -21.29     21.29 o 
 -13   0  11       80.98      104.06     38.89 o 
 -11   0  11      825.48      843.90     30.79 o 
  -9   0  11     4176.45     4153.94     98.50 o 
  -7   0  11     4265.41     4501.58    110.22 o 
  -5   0  11     1600.24     1607.04     38.06 o 
  -3   0  11       20.53        9.22      6.06 o 
  -1   0  11       33.73       34.65      6.10 o 
   1   0  11      344.55      277.42     16.04 o 
   3   0  11     2816.55     2876.67     50.32 o 
   5   0  11     1231.65     1254.91     34.55 o 
   7   0  11     1355.66     1342.48     47.79 o 
   9   0  11        4.81       -7.41     15.71 o 
 -13   1  11      112.69      122.56     17.59 o 
 -12   1  11       24.08       22.82     11.16 o 
 -11   1  11       22.55       23.32      7.95 o 
 -10   1  11       59.81       66.13     11.65 o 
  -9   1  11       53.37       39.91      8.43 o 
  -8   1  11        2.42        2.82      8.41 o 
  -7   1  11     1382.10     1373.90     25.23 o 
  -6   1  11       14.74       15.96      5.12 o 
  -5   1  11     4704.70     4783.14     57.88 o 
  -4   1  11       52.07       59.40      5.46 o 
  -3   1  11     4525.88     4487.91     50.30 o 
  -2   1  11      201.13      183.15      9.71 o 
  -1   1  11     3659.23     3601.55     39.03 o 
   0   1  11        0.57       -3.23      3.23 o 
   1   1  11      318.97      311.01      9.18 o 
   2   1  11      204.83      197.98      7.30 o 
   3   1  11      488.63      447.37     10.99 o 
   4   1  11      119.40      162.62      8.73 o 
   5   1  11     1862.02     1868.39     37.68 o 
   6   1  11      252.35      313.50     15.78 o 
   7   1  11     3294.24     3388.23     56.13 o 
   8   1  11        1.04       14.95     10.17 o 
   9   1  11      855.15      822.09     28.00 o 
  10   1  11        6.74        8.17     11.84 o 
 -13   2  11      205.63      186.69     23.46 o 
 -12   2  11       10.15        3.86     11.76 o 
 -11   2  11      977.65      996.43     32.01 o 
 -10   2  11      108.80      100.48     11.15 o 
  -9   2  11     3243.94     3247.47     52.79 o 
  -8   2  11      187.98      184.17      9.71 o 
  -7   2  11     4098.98     4115.38     52.24 o 
  -6   2  11       46.51       35.50      5.74 o 
  -5   2  11     2361.95     2239.97     31.74 o 
  -4   2  11       31.53       29.83      4.90 o 
  -3   2  11      712.31      686.56     13.19 o 
  -2   2  11      319.67      323.96      8.92 o 
  -1   2  11      749.06      726.57     12.46 o 
   0   2  11       19.72       11.27      3.71 o 
   1   2  11     2204.31     2217.33     26.91 o 
   2   2  11      669.39      627.98     13.15 o 
   3   2  11     3292.03     3114.59     38.29 o 
   4   2  11      476.44      476.51     13.13 o 
   5   2  11     1964.85     1897.89     32.04 o 
   6   2  11      115.36      140.13     10.70 o 
   7   2  11      421.46      414.34     16.86 o 
   8   2  11       10.65       32.72      9.38 o 
   9   2  11        1.49        8.65     11.04 o 
  10   2  11      167.61      156.16     18.28 o 
 -13   3  11        5.76        8.64     14.17 o 
 -12   3  11      334.38      341.50     19.08 o 
 -11   3  11        2.23       -0.48      8.38 o 
 -10   3  11      207.63      197.58     11.42 o 
  -9   3  11       78.70       68.99      8.49 o 
  -8   3  11       17.07        8.96      6.61 o 
  -7   3  11      339.50      328.13     12.20 o 
  -6   3  11      198.53      180.99     10.07 o 
  -5   3  11     2510.11     2538.60     34.82 o 
  -4   3  11     2260.08     2293.35     29.78 o 
  -3   3  11     3366.22     3418.13     40.63 o 
  -2   3  11     1950.53     1910.57     32.26 o 
  -1   3  11     4890.82     4874.87     58.29 o 
   0   3  11     3168.13     3068.58     37.29 o 
   1   3  11     1292.89     1332.51     20.50 o 
   2   3  11     2534.91     2416.22     31.37 o 
   3   3  11       53.84       58.42      9.44 o 
   4   3  11       10.59       30.88      6.50 o 
   5   3  11     1448.72     1463.04     25.35 o 
   6   3  11      198.48      202.04     16.73 o 
   7   3  11     1370.52     1442.49     59.73 o 
   8   3  11      942.06      983.78     29.27 o 
   9   3  11      398.36      444.64     24.19 o 
  10   3  11      200.00      190.73     39.81 o 
 -13   4  11       89.94      132.16     23.08 o 
 -12   4  11       47.65       38.45     10.66 o 
 -11   4  11      323.63      386.86     23.62 o 
 -10   4  11      348.74      369.54     14.48 o 
  -9   4  11      864.30      857.13     20.37 o 
  -8   4  11      575.42      533.20     15.39 o 
  -7   4  11      730.33      735.00     31.24 o 
  -6   4  11      104.16      100.64      7.37 o 
  -5   4  11     1161.10     1151.30     20.12 o 
  -4   4  11      408.12      407.41     12.47 o 
  -3   4  11       48.46       48.34      7.07 o 
  -2   4  11     1529.18     1486.58     25.36 o 
  -1   4  11        6.00        5.59      4.17 o 
   0   4  11     3619.02     3518.60     44.98 o 
   1   4  11        3.12        8.74      4.61 o 
   2   4  11     9598.96     9420.81    104.89 o 
   3   4  11     1186.03     1168.58     22.46 o 
   4   4  11     3729.02     3681.59     51.96 o 
   5   4  11      143.13      139.60     11.94 o 
   6   4  11      639.31      613.00     17.38 o 
   7   4  11      708.13      719.21     21.70 o 
   8   4  11        6.27        2.69      9.41 o 
   9   4  11      115.92      123.35     14.18 o 
  10   4  11      126.72      109.25     34.26 o 
 -12   5  11      432.23      383.98     17.81 o 
 -11   5  11        1.01        6.30      8.78 o 
 -10   5  11      316.25      321.63     21.15 o 
  -9   5  11       31.56       29.90      7.16 o 
  -8   5  11        3.70       -5.84      5.84 o 
  -7   5  11        0.51       -1.71      5.13 o 
  -6   5  11     1496.01     1481.42     26.51 o 
  -5   5  11      684.79      655.76     15.97 o 
  -4   5  11     3515.26     3519.37     48.75 o 
  -3   5  11     2446.25     2530.80     37.42 o 
  -2   5  11     7348.76     7373.15    108.83 o 
  -1   5  11      842.34      846.81     18.98 o 
   0   5  11     3490.17     3482.56     48.07 o 
   1   5  11        2.57        3.72      4.69 o 
   2   5  11       43.70       45.61      6.24 o 
   3   5  11      554.73      556.70     14.82 o 
   4   5  11       71.00       70.21      7.30 o 
   5   5  11      873.08      910.82     20.52 o 
   6   5  11      842.19      883.63     20.86 o 
   7   5  11      404.99      419.63     17.24 o 
   8   5  11      365.61      370.37     19.45 o 
   9   5  11      357.97      351.93     18.02 o 
 -12   6  11      136.69      114.92     17.42 o 
 -11   6  11      302.77      297.98     17.41 o 
 -10   6  11      177.98      194.02     13.98 o 
  -9   6  11      379.25      360.40     15.14 o 
  -8   6  11     1536.01     1617.36     38.78 o 
  -7   6  11      237.53      231.26     10.91 o 
  -6   6  11      627.24      592.00     15.41 o 
  -5   6  11      135.65      118.14      7.92 o 
  -4   6  11       26.20        7.07      4.94 o 
  -3   6  11      168.12      152.88      8.06 o 
  -2   6  11     1346.32     1305.17     22.83 o 
  -1   6  11      256.30      245.28      9.02 o 
   0   6  11     3904.85     3920.97     52.66 o 
   1   6  11       98.34       92.08      6.70 o 
   2   6  11     2905.52     2921.83     42.02 o 
   3   6  11       58.78       57.36      6.49 o 
   4   6  11     1626.38     1661.69     28.92 o 
   5   6  11       10.12       12.85      6.33 o 
   6   6  11      678.87      691.43     18.26 o 
   7   6  11       74.46       89.29     10.22 o 
   8   6  11        6.92       10.96      9.14 o 
   9   6  11      151.89      188.58     17.32 o 
 -11   7  11       92.78       67.27     11.78 o 
 -10   7  11      102.81       84.98     16.04 o 
  -9   7  11       62.48       59.41      9.76 o 
  -8   7  11       18.97       18.06      6.87 o 
  -7   7  11       15.85       18.22      6.16 o 
  -6   7  11     2108.34     2145.91     33.94 o 
  -5   7  11      137.56      125.93      7.28 o 
  -4   7  11     2726.45     2691.45     45.41 o 
  -3   7  11        4.01        5.34      6.03 o 
  -2   7  11     2015.96     2029.57     36.64 o 
  -1   7  11     1061.09     1024.30     29.04 o 
   0   7  11     1503.45     1442.71     32.44 o 
   1   7  11       67.06       69.07      9.22 o 
   2   7  11      488.94      475.72     18.59 o 
   3   7  11       64.79       38.12      8.15 o 
   4   7  11      654.52      573.61     18.86 o 
   5   7  11        8.66        7.07      5.77 o 
   6   7  11       17.16       19.83      6.70 o 
   7   7  11       24.46       20.45      7.89 o 
   8   7  11      274.76      322.95     15.42 o 
   9   7  11        2.45        7.69     13.17 o 
 -11   8  11       90.02       84.23     11.80 o 
 -10   8  11      316.64      337.20     15.70 o 
  -9   8  11       36.75       32.44      8.18 o 
  -8   8  11      620.57      672.03     21.45 o 
  -7   8  11      133.20      121.30     11.08 o 
  -6   8  11      462.22      447.41     16.85 o 
  -5   8  11      407.62      393.47     15.73 o 
  -4   8  11       92.82       90.80      9.54 o 
  -3   8  11       16.11       17.21      7.03 o 
  -2   8  11     1529.42     1439.94     29.47 o 
  -1   8  11      219.43      210.40     11.50 o 
   0   8  11     4739.80     4690.58     70.22 o 
   1   8  11      639.16      629.51     27.80 o 
   2   8  11     6102.95     5977.07     97.33 o 
   3   8  11      946.45      858.73     26.73 o 
   4   8  11     2806.29     2875.10     49.86 o 
   5   8  11        4.05       -6.86      8.14 o 
   6   8  11      441.22      459.37     20.01 o 
   7   8  11       95.09       75.94     11.76 o 
   8   8  11       67.13       67.26     13.38 o 
 -10   9  11        3.40       21.20     13.17 o 
  -9   9  11       65.24       64.21     13.29 o 
  -8   9  11      143.06      136.52     13.60 o 
  -7   9  11       13.93        8.38      8.44 o 
  -6   9  11     1062.97     1069.78     26.19 o 
  -5   9  11       63.62       76.38      9.69 o 
  -4   9  11     2304.21     2312.15     41.73 o 
  -3   9  11      437.12      405.36     15.75 o 
  -2   9  11     3227.53     3123.66     52.05 o 
  -1   9  11      342.25      329.02     13.88 o 
   0   9  11     1959.25     1878.80     40.61 o 
   1   9  11      199.04      179.19     13.51 o 
   2   9  11      509.74      498.53     23.95 o 
   3   9  11       77.92       75.49     10.76 o 
   4   9  11       28.95       -1.25      9.04 o 
   5   9  11      418.02      405.47     17.53 o 
   6   9  11       29.02       28.78      9.94 o 
   7   9  11      209.12      202.55     14.92 o 
   8   9  11      108.18      114.81     30.55 o 
  -9  10  11      121.72      136.87     19.29 o 
  -8  10  11      203.32      207.86     19.51 o 
  -7  10  11      585.73      625.17     21.36 o 
  -6  10  11      219.23      224.80     13.19 o 
  -5  10  11     1010.73      980.14     24.94 o 
  -4  10  11       31.43       18.94      8.07 o 
  -3  10  11      146.32      118.87     11.54 o 
  -2  10  11      558.32      536.85     17.71 o 
  -1  10  11      135.84      141.24     10.69 o 
   0  10  11     2065.07     2116.28     44.38 o 
   1  10  11      829.92      797.64     46.37 o 
   2  10  11     3578.71     3702.07     76.71 o 
   3  10  11      801.16      749.10     36.62 o 
   4  10  11     2768.56     2964.30     58.62 o 
   5  10  11      209.04      230.56     14.29 o 
   6  10  11      541.77      550.61     20.81 o 
   7  10  11        0.42      -10.62     16.61 o 
  -9  11  11       67.30       55.71     22.66 o 
  -8  11  11      268.33      235.58     16.53 o 
  -7  11  11       21.69        1.12     10.31 o 
  -6  11  11      479.93      473.44     21.33 o 
  -5  11  11      637.46      636.84     20.18 o 
  -4  11  11      810.31      765.12     21.42 o 
  -3  11  11     1624.17     1653.51     33.60 o 
  -2  11  11      344.74      355.34     15.22 o 
  -1  11  11     1000.40      941.96     26.01 o 
   0  11  11      597.35      631.62     25.58 o 
   1  11  11        2.62       -0.85      8.38 o 
   2  11  11      463.21      447.08     19.49 o 
   3  11  11      415.90      401.37     19.36 o 
   4  11  11      420.79      415.78     25.41 o 
   5  11  11      734.40      770.33     32.89 o 
   6  11  11       79.73       61.11     25.00 o 
  -8  12  11        8.84       12.88     12.41 o 
  -7  12  11      882.56      867.95     28.34 o 
  -6  12  11       80.13       70.07     10.25 o 
  -5  12  11      287.13      280.92     17.07 o 
  -4  12  11       16.02        5.72      7.90 o 
  -3  12  11        8.34       -0.41      7.75 o 
  -2  12  11      343.76      313.56     15.31 o 
  -1  12  11      392.78      387.21     16.80 o 
   0  12  11     1001.74     1014.80     27.30 o 
   1  12  11      814.69      789.14     35.55 o 
   2  12  11     1695.57     1668.52     45.97 o 
   3  12  11      662.37      698.75     24.46 o 
   4  12  11      853.35      905.77     34.61 o 
  -6  13  11      273.46      276.23     23.47 o 
  -5  13  11      682.08      757.77     28.26 o 
  -4  13  11      153.80      147.01     15.80 o 
  -3  13  11      976.09     1010.64     31.77 o 
  -2  13  11       15.01       22.58     12.66 o 
  -1  13  11      991.30      966.37     35.46 o 
   0  13  11      146.13      138.13     19.46 o 
   1  13  11       24.59       23.78     14.35 o 
   2  13  11      230.95      209.22     14.57 o 
   3  13  11       47.23       42.59     12.96 o 
  -4  14  11       70.09       44.46     16.19 o 
  -3  14  11        6.42        0.78     16.33 o 
  -2  14  11        4.04       26.47     16.61 o 
  -1  14  11       38.37       58.26     17.64 o 
   0  14  11        2.35       -4.63     20.37 o 
 -12   0  12      226.46      241.70     20.46 o 
 -10   0  12        6.86      -10.30     10.30 o 
  -8   0  12     1067.94     1047.62     31.70 o 
  -6   0  12     7642.29     7690.29    134.96 o 
  -4   0  12     7346.01     7484.43    130.29 o 
  -2   0  12     2522.74     2440.73     51.00 o 
   0   0  12        3.68        7.94      5.83 o 
   2   0  12      314.57      301.27     13.72 o 
   4   0  12     1240.47     1242.55     42.55 o 
   6   0  12      822.13      761.15     34.37 o 
   8   0  12     1599.18     1647.62     57.61 o 
 -13   1  12        1.24      -24.07     24.07 o 
 -12   1  12      230.73      227.81     16.39 o 
 -11   1  12       29.14       24.30      9.22 o 
 -10   1  12      511.61      499.67     16.92 o 
  -9   1  12      173.90      155.91     10.61 o 
  -8   1  12     1895.76     1916.24     32.90 o 
  -7   1  12       98.48       90.85      8.71 o 
  -6   1  12     1679.64     1640.78     28.58 o 
  -5   1  12      142.75      126.24      8.06 o 
  -4   1  12      544.37      508.14     13.66 o 
  -3   1  12       38.82       37.06      5.61 o 
  -2   1  12       13.55        6.88      4.23 o 
  -1   1  12        8.39        6.89      4.08 o 
   0   1  12     1213.32     1218.75     18.82 o 
   1   1  12       23.77       18.94      4.54 o 
   2   1  12     3325.74     3292.76     43.08 o 
   3   1  12       35.64       34.69      5.79 o 
   4   1  12     3942.19     3999.58     55.74 o 
   5   1  12        0.87       17.38      7.80 o 
   6   1  12     2659.47     2723.31     53.58 o 
   7   1  12      113.64      172.79     14.20 o 
   8   1  12       38.26       30.06     10.95 o 
   9   1  12       99.95      134.05     15.04 o 
 -13   2  12        1.26      -29.63     29.63 o 
 -12   2  12      291.82      246.31     17.52 o 
 -11   2  12       93.93       94.08     14.13 o 
 -10   2  12        4.17        6.22      8.33 o 
  -9   2  12       54.66       54.59      8.73 o 
  -8   2  12      747.28      693.31     18.14 o 
  -7   2  12        1.79       -3.51      5.21 o 
  -6   2  12     3271.54     3287.81     43.91 o 
  -5   2  12       27.65       30.62      5.74 o 
  -4   2  12     5386.40     5307.08     63.36 o 
  -3   2  12     1038.90     1077.24     18.02 o 
  -2   2  12     5369.03     5477.29     60.35 o 
  -1   2  12      659.16      616.26     12.95 o 
   0   2  12     1094.51     1089.49     18.12 o 
   1   2  12     1426.52     1366.67     21.28 o 
   2   2  12        0.19       -4.55      4.55 o 
   3   2  12       27.32       18.92      6.05 o 
   4   2  12      760.97      768.39     18.55 o 
   5   2  12      375.85      351.44     15.39 o 
   6   2  12      534.56      552.14     19.22 o 
   7   2  12      380.15      417.85     17.96 o 
   8   2  12      523.78      505.16     25.90 o 
   9   2  12      242.30      237.70     20.04 o 
 -12   3  12      120.01      100.83     14.06 o 
 -11   3  12      284.79      299.01     15.53 o 
 -10   3  12      284.44      302.11     13.69 o 
  -9   3  12      961.44      980.88     26.43 o 
  -8   3  12      650.29      623.11     17.33 o 
  -7   3  12      777.01      764.28     18.42 o 
  -6   3  12     1341.05     1304.53     33.81 o 
  -5   3  12      113.36      126.55      7.87 o 
  -4   3  12      829.62      812.21     15.43 o 
  -3   3  12      554.49      541.28     13.58 o 
  -2   3  12       22.39       22.41      5.66 o 
  -1   3  12     2743.65     2687.53     41.54 o 
   0   3  12     1262.86     1220.85     24.14 o 
   1   3  12     2352.77     2194.88     29.78 o 
   2   3  12     3213.06     3175.52     39.60 o 
   3   3  12     2490.83     2529.68     36.34 o 
   4   3  12     2836.04     2720.55     38.95 o 
   5   3  12      298.92      286.43     13.46 o 
   6   3  12     1491.96     1488.24     59.07 o 
   7   3  12       51.36       80.15     11.95 o 
   8   3  12      135.62      143.05     14.85 o 
   9   3  12       16.89       44.18     13.39 o 
 -12   4  12        6.41       -9.93      9.93 o 
 -11   4  12      131.68      141.89     12.98 o 
 -10   4  12        0.75        6.49      7.79 o 
  -9   4  12       71.37       58.07      8.24 o 
  -8   4  12      356.16      385.24     13.95 o 
  -7   4  12      112.12       93.75      8.02 o 
  -6   4  12     1058.84     1082.59     26.04 o 
  -5   4  12      670.79      662.66     17.98 o 
  -4   4  12     3451.15     3398.94     62.45 o 
  -3   4  12     4239.80     4240.58     57.11 o 
  -2   4  12     2702.08     2651.09     39.81 o 
  -1   4  12     2544.54     2501.80     37.40 o 
   0   4  12      307.72      315.80     11.72 o 
   1   4  12     2754.28     2722.51     40.48 o 
   2   4  12        0.85       -2.01      5.37 o 
   3   4  12      291.89      275.51     11.39 o 
   4   4  12     1015.27     1013.73     21.99 o 
   5   4  12      421.58      450.28     15.40 o 
   6   4  12      375.84      390.77     16.82 o 
   7   4  12     1027.58     1017.12     29.43 o 
   8   4  12      201.73      201.30     16.11 o 
   9   4  12     1072.40     1165.33     51.24 o 
 -12   5  12       87.64       80.98     19.98 o 
 -11   5  12      569.06      624.06     21.45 o 
 -10   5  12      287.63      280.19     13.87 o 
  -9   5  12     1414.41     1420.84     30.98 o 
  -8   5  12      105.89       94.34      9.61 o 
  -7   5  12     1657.43     1713.80     33.17 o 
  -6   5  12      175.85      172.89     10.63 o 
  -5   5  12        0.87       -5.43      5.43 o 
  -4   5  12      384.22      327.14     11.84 o 
  -3   5  12      695.57      640.72     18.84 o 
  -2   5  12        3.14        4.04      4.91 o 
  -1   5  12     2935.73     2859.08     45.18 o 
   0   5  12      298.21      312.81     11.57 o 
   1   5  12     2723.28     2780.89     41.17 o 
   2   5  12     1051.85      965.24     20.26 o 
   3   5  12     1315.00     1316.71     25.04 o 
   4   5  12     1169.22     1183.54     24.18 o 
   5   5  12      345.39      364.15     16.38 o 
   6   5  12       34.79       42.88      8.23 o 
   7   5  12        1.06        1.50      8.71 o 
   8   5  12       18.13       26.66     10.66 o 
   9   5  12       43.77       43.65     41.66 o 
 -11   6  12      128.01      122.51     13.81 o 
 -10   6  12       61.50       67.26     11.47 o 
  -9   6  12      113.80      115.74     10.51 o 
  -8   6  12      150.88      147.50     11.03 o 
  -7   6  12      163.45      159.09     10.47 o 
  -6   6  12      107.77      110.69      8.40 o 
  -5   6  12     1307.47     1296.17     24.27 o 
  -4   6  12      257.88      232.32     10.13 o 
  -3   6  12     1773.38     1752.84     29.05 o 
  -2   6  12      624.65      608.08     14.81 o 
  -1   6  12     3189.20     3243.47     45.68 o 
   0   6  12      168.11      152.54      8.20 o 
   1   6  12     1435.74     1341.18     26.56 o 
   2   6  12       39.82       23.60      6.62 o 
   3   6  12        4.60        0.35      5.98 o 
   4   6  12       97.55       98.56      8.98 o 
   5   6  12      136.25      136.91      9.82 o 
   6   6  12       34.47       37.46      8.05 o 
   7   6  12      770.99      814.51     26.46 o 
   8   6  12       12.65        2.75      9.73 o 
 -11   7  12      865.86      886.41     74.94 o 
 -10   7  12        2.08       -7.53      9.18 o 
  -9   7  12     1144.44     1182.64     27.23 o 
  -8   7  12       22.08       23.60      7.82 o 
  -7   7  12     2439.45     2381.43     41.05 o 
  -6   7  12       24.51       27.58      6.24 o 
  -5   7  12      293.86      272.63     14.70 o 
  -4   7  12      166.01      185.33     11.53 o 
  -3   7  12      506.43      501.33     17.05 o 
  -2   7  12       42.22       43.24      7.89 o 
  -1   7  12     2730.24     2693.53     45.60 o 
   0   7  12        2.72        3.88      6.71 o 
   1   7  12     4962.16     5024.40     84.55 o 
   2   7  12       41.39       40.83      9.32 o 
   3   7  12     1073.35     1092.20     36.62 o 
   4   7  12       42.87       41.62      9.03 o 
   5   7  12      471.31      469.84     14.90 o 
   6   7  12      116.43      102.46      8.92 o 
   7   7  12        1.50       -8.29      8.29 o 
   8   7  12      102.63      125.14     13.54 o 
 -10   8  12      173.59      184.80     12.65 o 
  -9   8  12       17.84       15.76      8.83 o 
  -8   8  12        3.45       13.49     13.92 o 
  -7   8  12      128.49      132.03     11.79 o 
  -6   8  12        3.93       10.89     11.23 o 
  -5   8  12     1105.80     1097.46     26.79 o 
  -4   8  12       59.80       52.84      8.40 o 
  -3   8  12     3441.36     3395.98     55.18 o 
  -2   8  12      131.17      144.42     10.51 o 
  -1   8  12     4048.72     3934.95     61.47 o 
   0   8  12       89.03       87.92     10.88 o 
   1   8  12     2090.59     1978.12     42.93 o 
   2   8  12       41.88       38.68      9.76 o 
   3   8  12      253.38      216.54     15.01 o 
   4   8  12      520.41      496.94     26.12 o 
   5   8  12      337.12      368.47     16.96 o 
   6   8  12      134.72      130.38     12.48 o 
   7   8  12      714.00      743.77     24.84 o 
  -9   9  12      754.77      746.04     32.91 o 
  -8   9  12       64.72       66.50     11.47 o 
  -7   9  12      683.62      686.60     21.89 o 
  -6   9  12      196.27      202.51     16.64 o 
  -5   9  12       79.49       81.02      9.93 o 
  -4   9  12      345.75      321.28     14.85 o 
  -3   9  12      126.69      120.09     10.20 o 
  -2   9  12       12.55       15.86      7.64 o 
  -1   9  12     1996.62     1948.05     39.91 o 
   0   9  12      153.61      148.72     14.59 o 
   1   9  12     3235.57     3204.93     60.81 o 
   2   9  12      349.13      343.31     18.00 o 
   3   9  12     2011.85     2044.64     45.31 o 
   4   9  12      308.00      356.00     18.88 o 
   5   9  12      713.58      754.71     27.01 o 
   6   9  12       15.55       18.18     10.64 o 
   7   9  12      100.86      118.77     21.76 o 
  -9  10  12       36.95       25.92     25.92 o 
  -8  10  12        1.84        1.05     11.23 o 
  -7  10  12      278.01      280.44     15.72 o 
  -6  10  12       39.24       56.88     15.49 o 
  -5  10  12      666.77      660.52     23.66 o 
  -4  10  12      536.66      541.48     19.04 o 
  -3  10  12     1253.31     1218.55     28.47 o 
  -2  10  12      516.45      513.40     18.27 o 
  -1  10  12     1173.38     1179.99     53.99 o 
   0  10  12      139.86      138.03     26.61 o 
   1  10  12      522.26      521.67     21.58 o 
   2  10  12      114.44       99.42     11.95 o 
   3  10  12       91.51       91.89     12.54 o 
   4  10  12      565.67      587.98     24.02 o 
   5  10  12       30.74       39.61     11.63 o 
   6  10  12      517.41      500.89     44.44 o 
  -8  11  12      214.36      199.17     27.12 o 
  -7  11  12      191.93      198.74     15.74 o 
  -6  11  12      656.50      676.33     22.06 o 
  -5  11  12      102.48       88.29     10.87 o 
  -4  11  12      519.86      547.12     19.45 o 
  -3  11  12      324.67      295.27     15.82 o 
  -2  11  12       33.62       35.20      8.75 o 
  -1  11  12      689.46      717.44     23.61 o 
   0  11  12      596.25      556.65     21.04 o 
   1  11  12     1075.74     1155.68     32.05 o 
   2  11  12     1184.76     1189.93     32.60 o 
   3  11  12      430.59      433.16     20.69 o 
   4  11  12      998.66      980.10     30.39 o 
   5  11  12      414.02      383.30     41.66 o 
  -7  12  12      159.21      177.76     43.52 o 
  -6  12  12      637.43      649.18     21.68 o 
  -5  12  12       89.11       81.40     10.74 o 
  -4  12  12     1298.75     1333.19     30.62 o 
  -3  12  12      218.16      209.17     17.77 o 
  -2  12  12     1291.81     1341.21     33.27 o 
  -1  12  12      268.46      236.24     14.90 o 
   0  12  12      175.50      176.22     13.54 o 
   1  12  12      501.17      484.12     20.81 o 
   2  12  12      142.56      140.36     13.79 o 
   3  12  12      218.21      186.45     15.51 o 
  -5  13  12        4.57        7.96     18.44 o 
  -4  13  12        8.62       11.30     21.04 o 
  -3  13  12        1.54       -6.45     14.22 o 
  -2  13  12       33.02       32.63      9.15 o 
  -1  13  12        0.40       -8.15      8.15 o 
   0  13  12      770.32      813.80     24.03 o 
   1  13  12       63.46       34.26     13.89 o 
   2  13  12      804.09      849.93     37.96 o 
 -11   0  13      109.35      121.19     15.84 o 
  -9   0  13      704.23      734.75     46.39 o 
  -7   0  13     1663.12     1629.96     46.59 o 
  -5   0  13      655.02      609.37     22.78 o 
  -3   0  13        1.04       -4.03      7.04 o 
  -1   0  13     1781.13     1859.36     42.41 o 
   1   0  13     4006.03     4057.80     66.90 o 
   3   0  13     2842.42     2828.98     67.33 o 
   5   0  13      644.36      590.94     30.75 o 
   7   0  13      118.15       87.97     17.34 o 
   9   0  13       94.60       86.10     31.48 o 
 -12   1  13        0.66       -6.72     10.05 o 
 -11   1  13       42.54       31.00      9.57 o 
 -10   1  13       17.06       13.43      8.22 o 
  -9   1  13      137.33      116.42      9.77 o 
  -8   1  13        5.05       -5.99      7.01 o 
  -7   1  13     2773.10     2805.65     43.15 o 
  -6   1  13        4.33       12.16      6.02 o 
  -5   1  13     7554.09     7662.16     95.42 o 
  -4   1  13      134.37      118.20      8.37 o 
  -3   1  13     6139.63     6167.02     93.30 o 
  -2   1  13      205.27      212.40      9.69 o 
  -1   1  13     4324.96     4352.29     53.45 o 
   0   1  13       92.97       89.13      6.67 o 
   1   1  13      831.38      762.27     17.74 o 
   2   1  13        0.84        8.19      5.45 o 
   3   1  13      111.75      101.06      8.59 o 
   4   1  13      584.74      561.52     27.13 o 
   5   1  13      109.09      101.76     11.98 o 
   6   1  13      225.13      229.10     15.84 o 
   7   1  13      437.18      484.10     21.96 o 
   8   1  13       26.89       48.83     13.19 o 
   9   1  13      414.31      467.55     49.07 o 
 -12   2  13       46.84       33.17     14.83 o 
 -11   2  13       55.76       68.96     11.32 o 
 -10   2  13      359.56      398.01     17.16 o 
  -9   2  13      473.06      486.00     28.14 o 
  -8   2  13      647.71      642.58     18.14 o 
  -7   2  13      663.49      638.33     19.81 o 
  -6   2  13      259.17      263.68     12.52 o 
  -5   2  13      384.56      381.45     13.09 o 
  -4   2  13      147.60      148.88      8.14 o 
  -3   2  13      729.40      674.63     15.19 o 
  -2   2  13      307.84      306.36     11.00 o 
  -1   2  13     1994.94     2036.80     40.76 o 
   0   2  13      319.18      317.61     11.88 o 
   1   2  13     3518.41     3529.21     46.16 o 
   2   2  13      499.15      496.93     13.47 o 
   3   2  13     3592.49     3661.80     52.50 o 
   4   2  13      344.29      379.61     14.97 o 
   5   2  13      641.93      648.38     20.63 o 
   6   2  13       31.40       75.39     12.02 o 
   7   2  13      113.76      107.09     13.63 o 
   8   2  13       13.01       63.05     15.12 o 
 -12   3  13       15.14       10.07     19.24 o 
 -11   3  13        5.50        7.17      9.92 o 
 -10   3  13       40.17       29.14      9.35 o 
  -9   3  13      339.58      359.95     15.71 o 
  -8   3  13        2.39       -2.00      6.83 o 
  -7   3  13     1839.55     1860.93     32.44 o 
  -6   3  13      303.98      287.84     11.96 o 
  -5   3  13     3216.46     3202.59     50.93 o 
  -4   3  13      363.89      356.21     14.52 o 
  -3   3  13     3300.97     3369.76     44.86 o 
  -2   3  13     1609.83     1634.07     26.44 o 
  -1   3  13     2368.51     2395.38     34.48 o 
   0   3  13       32.38       30.53      5.81 o 
   1   3  13      735.24      722.10     16.43 o 
   2   3  13       90.61       75.58      7.56 o 
   3   3  13      182.31      186.08      9.84 o 
   4   3  13       61.49       63.69      9.20 o 
   5   3  13       21.50       14.31      9.86 o 
   6   3  13      754.11      780.16     25.93 o 
   7   3  13      294.61      345.82     33.94 o 
   8   3  13      766.90      809.53     33.41 o 
 -12   4  13      248.20      236.99     27.82 o 
 -11   4  13       19.92        3.60     10.53 o 
 -10   4  13      962.90      955.08     25.33 o 
  -9   4  13      256.14      296.92     15.06 o 
  -8   4  13     1595.51     1594.81     33.18 o 
  -7   4  13       65.94       62.86      9.22 o 
  -6   4  13      562.52      584.25     18.07 o 
  -5   4  13      213.41      181.49     14.08 o 
  -4   4  13        4.31        1.66      5.92 o 
  -3   4  13        0.93        0.77      5.72 o 
  -2   4  13     1062.72      994.70     20.76 o 
  -1   4  13      921.00      905.54     19.54 o 
   0   4  13     1766.42     1688.50     34.33 o 
   1   4  13     1501.24     1537.00     27.72 o 
   2   4  13     1728.42     1690.97     32.93 o 
   3   4  13     1523.09     1501.37     28.17 o 
   4   4  13     1905.21     1918.50     33.73 o 
   5   4  13      476.77      464.14     16.42 o 
   6   4  13      524.33      549.13     22.22 o 
   7   4  13        3.49        7.31     10.76 o 
   8   4  13      227.35      209.50     17.70 o 
 -11   5  13      150.33      151.87     15.53 o 
 -10   5  13       82.97       84.22     11.48 o 
  -9   5  13      294.24      332.78     16.18 o 
  -8   5  13       63.78       72.87     14.97 o 
  -7   5  13      455.08      462.83     16.94 o 
  -6   5  13      603.87      563.78     17.73 o 
  -5   5  13      445.98      458.03     15.91 o 
  -4   5  13     1447.41     1450.23     26.70 o 
  -3   5  13     1304.04     1296.07     24.63 o 
  -2   5  13     2587.82     2603.75     39.59 o 
  -1   5  13     2055.96     1931.18     49.64 o 
   0   5  13      800.91      760.02     19.26 o 
   1   5  13      968.95      887.07     21.98 o 
   2   5  13       17.45        2.45      7.15 o 
   3   5  13      550.91      510.20     15.80 o 
   4   5  13     1125.75     1075.95     23.56 o 
   5   5  13      143.00      149.00     10.79 o 
   6   5  13     1103.66     1093.28     27.90 o 
   7   5  13       19.96       13.53      9.93 o 
   8   5  13      614.85      633.07     51.38 o 
 -11   6  13       10.80      -12.67     17.53 o 
 -10   6  13     1792.27     1780.47     41.32 o 
  -9   6  13       38.26       17.86      8.78 o 
  -8   6  13     2032.65     2113.75     39.70 o 
  -7   6  13        6.04        4.98      7.55 o 
  -6   6  13     1586.17     1532.15     30.76 o 
  -5   6  13       54.28       36.03      9.04 o 
  -4   6  13       16.67       14.61      5.93 o 
  -3   6  13        1.10       -5.44      5.44 o 
  -2   6  13      451.78      436.97     13.22 o 
  -1   6  13      126.52      117.41      9.45 o 
   0   6  13     2022.13     2020.49     35.59 o 
   1   6  13      867.42      828.10     20.56 o 
   2   6  13     3020.39     3080.98     50.44 o 
   3   6  13      729.65      673.03     19.05 o 
   4   6  13      794.75      815.61     20.20 o 
   5   6  13       15.25        9.29      7.92 o 
   6   6  13      571.70      544.55     19.61 o 
   7   6  13       79.24       78.16     12.06 o 
   8   6  13        0.39        2.78     29.63 o 
 -10   7  13       15.30       26.87     10.82 o 
  -9   7  13      194.02      203.23     12.95 o 
  -8   7  13        4.64        2.49      7.57 o 
  -7   7  13       46.28       46.59      7.98 o 
  -6   7  13      797.17      781.02     19.66 o 
  -5   7  13       13.87        5.52      5.78 o 
  -4   7  13     1676.44     1669.55     34.25 o 
  -3   7  13        1.33       -6.61      6.61 o 
  -2   7  13     1918.85     1891.82     36.55 o 
  -1   7  13      177.97      172.97     11.50 o 
   0   7  13      742.57      709.56     26.85 o 
   1   7  13      240.15      227.44     15.15 o 
   2   7  13      318.82      297.56     19.78 o 
   3   7  13      111.19      148.60     21.78 o 
   4   7  13      869.02      916.97     28.50 o 
   5   7  13      342.31      342.78     12.87 o 
   6   7  13     1578.39     1687.45     33.47 o 
   7   7  13        0.14       -7.65     11.36 o 
 -10   8  13     1139.39     1090.65     40.74 o 
  -9   8  13        0.98       -7.29     12.62 o 
  -8   8  13      944.46     1005.39     30.57 o 
  -7   8  13        2.73        3.90      9.91 o 
  -6   8  13      731.01      732.20     22.53 o 
  -5   8  13       36.13       36.25      9.21 o 
  -4   8  13        4.63        3.33      7.60 o 
  -3   8  13      282.57      270.20     14.10 o 
  -2   8  13      376.81      338.27     15.34 o 
  -1   8  13        4.79        1.18      7.64 o 
   0   8  13     1320.60     1354.59     39.20 o 
   1   8  13       24.32       14.13      9.55 o 
   2   8  13     1865.71     1886.40     43.35 o 
   3   8  13      489.61      504.63     21.90 o 
   4   8  13     1547.58     1550.85     39.28 o 
   5   8  13        0.62      -11.33     11.33 o 
   6   8  13      612.52      651.70     23.93 o 
  -8   9  13       32.07       14.21     11.24 o 
  -7   9  13        0.43        2.34     10.51 o 
  -6   9  13      547.66      522.19     19.96 o 
  -5   9  13       44.33       35.19      8.99 o 
  -4   9  13     1218.66     1255.40     34.70 o 
  -3   9  13      416.78      409.73     17.03 o 
  -2   9  13     1573.93     1501.17     32.51 o 
  -1   9  13      283.03      262.54     15.88 o 
   0   9  13      345.58      356.21     17.71 o 
   1   9  13        0.06       -2.27      9.11 o 
   2   9  13       34.75       34.59     12.96 o 
   3   9  13      311.52      318.12     18.89 o 
   4   9  13      677.29      617.46     24.92 o 
   5   9  13      718.62      760.63     34.75 o 
   6   9  13      969.19     1089.73     63.88 o 
  -8  10  13      355.43      312.94     42.59 o 
  -7  10  13      331.06      340.61     17.55 o 
  -6  10  13       79.10       91.25     11.83 o 
  -5  10  13      418.08      422.19     18.64 o 
  -4  10  13        7.18        8.55      8.91 o 
  -3  10  13       59.66       62.80     10.24 o 
  -2  10  13      100.73       91.14     10.49 o 
  -1  10  13       60.68       52.45     10.59 o 
   0  10  13      329.12      344.21     18.00 o 
   1  10  13      359.86      365.71     20.58 o 
   2  10  13     1245.51     1258.55     34.59 o 
   3  10  13      376.25      344.62     19.42 o 
   4  10  13     1445.85     1489.48     39.66 o 
   5  10  13      111.68      137.95     31.48 o 
  -7  11  13      100.36       96.53     20.15 o 
  -6  11  13      160.73      177.27     14.18 o 
  -5  11  13      664.02      709.48     23.33 o 
  -4  11  13      498.02      473.94     19.45 o 
  -3  11  13      945.63      950.79     25.98 o 
  -2  11  13      476.20      468.05     26.33 o 
  -1  11  13      908.33      927.19     28.43 o 
   0  11  13      199.13      190.87     14.47 o 
   1  11  13       89.25       97.27     13.45 o 
   2  11  13       41.91       26.43     11.41 o 
   3  11  13       73.04       59.34     14.58 o 
  -5  12  13       71.61       59.23     13.07 o 
  -4  12  13       43.92       41.00     10.81 o 
  -3  12  13       12.15        8.44      9.93 o 
  -2  12  13        3.96       -9.35      9.52 o 
  -1  12  13      677.66      671.55     24.21 o 
   0  12  13        2.60       -6.59     10.36 o 
   1  12  13     1866.79     1924.70     50.08 o 
  -2  13  13       95.93       70.36     15.74 o 
  -1  13  13      651.11      636.06     33.33 o 
 -12   0  14      225.89      266.62     38.42 o 
 -10   0  14       21.28       28.18     13.34 o 
  -8   0  14      144.16      161.17     25.30 o 
  -6   0  14     3162.56     3201.63     67.40 o 
  -4   0  14     7983.54     8111.79    142.41 o 
  -2   0  14     9613.60     9692.17    165.90 o 
   0   0  14     3291.81     3430.65     68.59 o 
   2   0  14      178.27      173.22     14.25 o 
   4   0  14      131.37      121.31     17.64 o 
   6   0  14      711.65      697.13     36.33 o 
   8   0  14     1052.36     1182.31     71.29 o 
 -12   1  14      253.33      323.12     37.96 o 
 -11   1  14        2.16       -9.44      9.44 o 
 -10   1  14      632.41      687.23     20.36 o 
  -9   1  14       51.57       42.97      9.94 o 
  -8   1  14      973.54     1002.65     23.31 o 
  -7   1  14      170.68      159.62     10.58 o 
  -6   1  14      607.76      615.04     17.04 o 
  -5   1  14      379.40      358.39     13.18 o 
  -4   1  14      483.43      433.80     14.09 o 
  -3   1  14       79.56       70.10      9.41 o 
  -2   1  14     1516.98     1454.00     29.30 o 
  -1   1  14        0.23       13.66      6.51 o 
   0   1  14     3755.88     3805.26     53.30 o 
   1   1  14      111.02      116.84      7.92 o 
   2   1  14      961.87      986.51     21.69 o 
   3   1  14      509.46      460.62     17.07 o 
   4   1  14      431.32      432.29     29.82 o 
   5   1  14       12.33       13.97     10.05 o 
   6   1  14       39.21       45.71     11.80 o 
   7   1  14        3.40       40.79     12.15 o 
   8   1  14       19.34       13.86     15.10 o 
 -11   2  14       15.78       -4.17     10.58 o 
 -10   2  14       20.30       19.83      9.73 o 
  -9   2  14        7.24       12.38      8.49 o 
  -8   2  14      255.36      252.43     12.61 o 
  -7   2  14       96.47       99.14      9.36 o 
  -6   2  14     1380.77     1372.97     26.72 o 
  -5   2  14       91.17       67.43      8.71 o 
  -4   2  14     4373.26     4480.44     67.59 o 
  -3   2  14      589.41      564.99     17.52 o 
  -2   2  14     2881.98     2933.82     48.21 o 
  -1   2  14      111.30       94.99     10.16 o 
   0   2  14     2431.18     2456.23     38.43 o 
   1   2  14        2.94       11.77      7.13 o 
   2   2  14      315.86      327.32     13.12 o 
   3   2  14       79.02       70.20      8.50 o 
   4   2  14      669.74      686.45     21.48 o 
   5   2  14      189.66      205.49     15.26 o 
   6   2  14      713.52      726.64     26.39 o 
   7   2  14       33.58       39.91     12.35 o 
   8   2  14     1365.18     1407.29     78.70 o 
 -11   3  14       93.13       92.06     12.61 o 
 -10   3  14      493.84      518.89     19.85 o 
  -9   3  14      609.89      608.62     20.48 o 
  -8   3  14      354.07      345.58     17.82 o 
  -7   3  14     1025.42     1024.13     28.45 o 
  -6   3  14       28.00       12.79      8.33 o 
  -5   3  14      174.69      172.94     11.33 o 
  -4   3  14      232.63      212.82     11.87 o 
  -3   3  14       43.70       45.98      7.20 o 
  -2   3  14      917.82      909.76     20.43 o 
  -1   3  14     2247.79     2148.32     32.77 o 
   0   3  14     1471.08     1439.06     25.10 o 
   1   3  14     1457.45     1465.99     30.29 o 
   2   3  14      611.13      620.45     19.12 o 
   3   3  14     1381.52     1378.80     29.80 o 
   4   3  14      578.76      550.72     18.79 o 
   5   3  14      784.71      800.58     26.26 o 
   6   3  14       65.19       79.63     14.68 o 
   7   3  14        6.03       13.05     13.88 o 
 -11   4  14       23.49       24.87     18.95 o 
 -10   4  14        2.07        0.66     10.10 o 
  -9   4  14       11.26       -1.67      9.98 o 
  -8   4  14      342.52      357.66     16.36 o 
  -7   4  14      618.20      600.88     19.95 o 
  -6   4  14      317.15      333.49     15.91 o 
  -5   4  14     1548.22     1597.18     32.16 o 
  -4   4  14     1184.59     1136.86     27.12 o 
  -3   4  14      932.15      930.67     22.79 o 
  -2   4  14     3538.92     3446.33     49.83 o 
  -1   4  14      194.51      218.29     12.01 o 
   0   4  14     2015.51     2005.92     33.45 o 
   1   4  14       33.49       13.17      7.43 o 
   2   4  14      818.32      802.95     22.03 o 
   3   4  14       69.95       48.06      9.21 o 
   4   4  14        5.52       10.54      8.22 o 
   5   4  14      529.40      544.39     30.20 o 
   6   4  14      585.61      633.73     24.74 o 
   7   4  14      328.54      392.54     24.32 o 
 -11   5  14      499.95      487.00     48.14 o 
 -10   5  14       75.98       74.75     11.85 o 
  -9   5  14      828.63      846.98     24.16 o 
  -8   5  14      125.45      111.92     11.20 o 
  -7   5  14     1827.95     1857.28     36.60 o 
  -6   5  14       23.07       -1.87      8.34 o 
  -5   5  14      543.55      556.32     18.10 o 
  -4   5  14        4.43       -6.64      6.64 o 
  -3   5  14       11.08       15.19      6.33 o 
  -2   5  14       25.85       40.21      7.05 o 
  -1   5  14     1034.60     1010.85     21.56 o 
   0   5  14     1144.01     1106.47     22.75 o 
   1   5  14     3643.76     3733.40     59.20 o 
   2   5  14      736.35      759.33     21.84 o 
   3   5  14     4369.93     4378.89     68.15 o 
   4   5  14      872.53      842.54     23.49 o 
   5   5  14     1652.26     1769.52     33.39 o 
   6   5  14        1.18       10.28     10.50 o 
   7   5  14      234.55      275.09     43.05 o 
 -10   6  14      129.89      123.89     19.98 o 
  -9   6  14      202.32      184.18     13.31 o 
  -8   6  14      246.24      265.56     14.13 o 
  -7   6  14      474.24      451.74     17.04 o 
  -6   6  14       66.93       69.41      9.18 o 
  -5   6  14     1812.75     1837.99     35.03 o 
  -4   6  14      201.62      209.47     13.08 o 
  -3   6  14     1480.98     1419.32     26.51 o 
  -2   6  14      155.31      150.29     11.87 o 
  -1   6  14      280.93      279.74     11.38 o 
   0   6  14      618.51      575.93     27.66 o 
   1   6  14        1.02       -6.84      6.84 o 
   2   6  14      381.92      392.91     15.43 o 
   3   6  14     1054.64     1038.71     25.36 o 
   4   6  14        0.67        3.64      8.67 o 
   5   6  14      268.07      275.15     16.31 o 
   6   6  14       31.55       36.71     11.12 o 
   7   6  14      298.55      304.15     25.70 o 
  -9   7  14      833.68      878.20     24.76 o 
  -8   7  14        2.29       -8.30      8.30 o 
  -7   7  14     1419.32     1485.22     30.86 o 
  -6   7  14       15.85       14.17      7.10 o 
  -5   7  14      580.49      564.22     16.65 o 
  -4   7  14      208.27      223.36     14.23 o 
  -3   7  14        0.40        1.40      7.78 o 
  -2   7  14      133.03      143.06     11.27 o 
  -1   7  14     1045.05     1060.85     26.27 o 
   0   7  14        4.36        3.87      9.01 o 
   1   7  14     3411.87     3422.64     65.19 o 
   2   7  14        0.03       -6.63      9.48 o 
   3   7  14     2291.39     2346.31     51.18 o 
   4   7  14       42.00       28.36     11.40 o 
   5   7  14     1036.44     1038.44     24.60 o 
   6   7  14       37.19       56.78     11.80 o 
  -9   8  14       49.43       79.62     30.55 o 
  -8   8  14      137.46      143.20     15.46 o 
  -7   8  14      779.72      807.34     28.73 o 
  -6   8  14        2.53       -9.78      9.78 o 
  -5   8  14     1915.89     1981.39     41.30 o 
  -4   8  14      131.22      124.00     11.80 o 
  -3   8  14     1154.57     1125.67     28.00 o 
  -2   8  14      366.65      358.07     16.17 o 
  -1   8  14      345.36      342.95     21.49 o 
   0   8  14       17.52       14.88      9.07 o 
   1   8  14        0.10       -9.26      9.26 o 
   2   8  14       21.06       30.85     12.29 o 
   3   8  14      419.54      445.27     21.43 o 
   4   8  14      190.38      222.74     27.55 o 
   5   8  14      639.91      642.71     38.89 o 
  -8   9  14       62.21       51.85     25.92 o 
  -7   9  14      553.35      564.40     33.54 o 
  -6   9  14       24.44       24.28     11.16 o 
  -5   9  14      160.89      168.53     13.31 o 
  -4   9  14       23.02       28.92     12.01 o 
  -3   9  14        7.07        3.91      9.00 o 
  -2   9  14       34.64       21.59      9.20 o 
  -1   9  14      332.60      315.37     17.85 o 
   0   9  14       26.46       24.55     10.69 o 
   1   9  14     1919.68     1941.15     45.48 o 
   2   9  14        2.89        0.47     11.30 o 
   3   9  14     2707.49     2840.59     59.27 o 
   4   9  14        8.70       20.36     12.26 o 
   5   9  14     2169.57     2314.63    101.84 o 
  -7  10  14      490.48      523.80     40.27 o 
  -6  10  14      127.75      135.72     13.45 o 
  -5  10  14      857.23      881.40     25.98 o 
  -4  10  14      473.74      475.74     19.51 o 
  -3  10  14     1189.14     1208.77     36.16 o 
  -2  10  14      602.50      611.63     25.52 o 
  -1  10  14      166.75      155.52     15.09 o 
   0  10  14      304.52      285.06     17.95 o 
   1  10  14        1.10      -11.88     11.88 o 
   2  10  14       11.77        8.24     11.39 o 
   3  10  14      184.23      154.90     23.07 o 
  -6  11  14       57.01       61.84     22.87 o 
  -5  11  14       33.46       36.17     16.73 o 
  -4  11  14        1.43       -2.32     10.21 o 
  -3  11  14        1.87       -2.87      9.41 o 
  -2  11  14      132.42      117.31     13.89 o 
  -1  11  14      219.16      197.65     18.97 o 
   0  11  14      582.58      613.01     24.18 o 
   1  11  14      663.40      714.25     39.87 o 
 -11   0  15     1002.39     1016.74     37.02 o 
  -9   0  15      940.28      917.86     33.12 o 
  -7   0  15      525.47      542.67     24.66 o 
  -5   0  15        7.85       17.81     10.13 o 
  -3   0  15     1202.12     1223.41     34.57 o 
  -1   0  15     2857.31     2945.51     79.21 o 
   1   0  15     3184.75     3308.57     86.07 o 
   3   0  15     1387.61     1414.04     93.97 o 
   5   0  15      617.31      621.68     34.68 o 
   7   0  15      452.23      473.59     34.37 o 
 -11   1  15      388.28      425.33     18.42 o 
 -10   1  15        3.36       -2.94      9.79 o 
  -9   1  15      107.99       95.17     10.73 o 
  -8   1  15       29.96       32.17      8.56 o 
  -7   1  15      167.75      166.53     11.01 o 
  -6   1  15      121.74      122.04     13.91 o 
  -5   1  15     2959.47     3009.63     45.92 o 
  -4   1  15      134.18      122.82     10.47 o 
  -3   1  15     3719.68     3695.66     58.80 o 
  -2   1  15      181.36      182.82     11.69 o 
  -1   1  15     2498.57     2467.14     43.29 o 
   0   1  15       57.12       68.28      8.96 o 
   1   1  15       11.79        5.60      7.74 o 
   2   1  15       54.49       54.66      8.65 o 
   3   1  15      530.79      539.67     21.74 o 
   4   1  15        1.69       -6.78      9.87 o 
   5   1  15     1207.79     1289.94     35.63 o 
   6   1  15       14.44        7.58     11.87 o 
   7   1  15      533.07      568.93     26.02 o 
 -11   2  15      592.86      628.50     45.83 o 
 -10   2  15       44.90       49.16     11.32 o 
  -9   2  15      593.69      612.80     21.41 o 
  -8   2  15      306.70      312.06     22.18 o 
  -7   2  15      160.98      152.30     12.25 o 
  -6   2  15      375.51      391.23     16.72 o 
  -5   2  15       30.46       29.75      8.02 o 
  -4   2  15      185.72      170.23     12.95 o 
  -3   2  15     1265.07     1235.14     27.92 o 
  -2   2  15      113.54      110.91     13.81 o 
  -1   2  15     1458.22     1432.35     33.23 o 
   0   2  15      682.54      693.79     18.22 o 
   1   2  15     2466.76     2426.55     40.72 o 
   2   2  15      283.44      311.31     15.11 o 
   3   2  15     2391.99     2387.05     43.99 o 
   4   2  15      294.51      326.13     18.68 o 
   5   2  15      772.52      809.22     32.34 o 
   6   2  15        1.53        0.09     11.70 o 
   7   2  15      381.47      422.02    113.42 o 
 -10   3  15       75.70       72.57     13.52 o 
  -9   3  15        8.97        2.07     10.34 o 
  -8   3  15      425.41      436.37     20.09 o 
  -7   3  15      235.21      227.80     22.32 o 
  -6   3  15     1025.68      980.74     27.95 o 
  -5   3  15      879.59      820.94     24.84 o 
  -4   3  15      526.45      483.88     19.68 o 
  -3   3  15     2040.11     2060.05     59.47 o 
  -2   3  15     1067.23     1029.34     31.87 o 
  -1   3  15     1082.25     1084.39     25.54 o 
   0   3  15        1.74       -6.30      6.75 o 
   1   3  15        0.99        2.46      7.32 o 
   2   3  15       43.69       41.07     10.06 o 
   3   3  15      425.08      403.28     25.66 o 
   4   3  15       78.82       90.05     14.36 o 
   5   3  15     1402.79     1462.27     42.83 o 
   6   3  15      373.67      402.79     24.25 o 
   7   3  15      595.43      651.80     55.55 o 
 -10   4  15      316.44      294.03     22.95 o 
  -9   4  15      383.60      380.58     19.77 o 
  -8   4  15      832.13      860.09     26.88 o 
  -7   4  15       18.08       19.99      9.08 o 
  -6   4  15      952.12      991.11     25.13 o 
  -5   4  15       40.31       48.61      8.87 o 
  -4   4  15       80.23       95.33     13.24 o 
  -3   4  15      133.17      134.10     10.28 o 
  -2   4  15      121.48       94.12      9.42 o 
  -1   4  15     1075.86     1072.60     23.23 o 
   0   4  15     2511.17     2548.19     40.77 o 
   1   4  15     1147.91     1118.30     26.41 o 
   2   4  15     1947.05     2016.35     49.44 o 
   3   4  15     1424.77     1487.13     36.38 o 
   4   4  15      737.85      772.94     25.74 o 
   5   4  15     1207.81     1285.47     36.90 o 
   6   4  15        3.48       -8.02     13.87 o 
 -10   5  15       86.96       33.25     21.34 o 
  -9   5  15        0.15       -7.31      9.82 o 
  -8   5  15      465.45      468.60     19.45 o 
  -7   5  15      265.78      262.96     14.68 o 
  -6   5  15     1777.90     1772.44     37.81 o 
  -5   5  15      175.96      165.10     11.64 o 
  -4   5  15     2261.27     2259.53     41.15 o 
  -3   5  15      182.09      168.89     11.18 o 
  -2   5  15     1246.74     1221.60     25.09 o 
  -1   5  15      562.01      504.82     16.05 o 
   0   5  15      526.02      531.34     16.31 o 
   1   5  15      152.92      139.54     12.06 o 
   2   5  15        0.13       -7.69      8.40 o 
   3   5  15      161.49      147.30     13.53 o 
   4   5  15      211.55      210.23     14.73 o 
   5   5  15       58.78       59.99     13.86 o 
   6   5  15      565.48      666.98     59.25 o 
  -9   6  15        2.22       -6.15     10.01 o 
  -8   6  15      869.40      915.21     25.26 o 
  -7   6  15       16.18        9.21      8.31 o 
  -6   6  15     1865.98     1833.31     36.42 o 
  -5   6  15       56.37       53.85      8.89 o 
  -4   6  15      138.00      122.92     11.09 o 
  -3   6  15       28.36       28.10      7.51 o 
  -2   6  15      785.75      788.46     19.30 o 
  -1   6  15        2.64        3.90      6.59 o 
   0   6  15     1778.26     1743.06     37.18 o 
   1   6  15      100.73       95.93     10.53 o 
   2   6  15     2823.33     2830.70     48.98 o 
   3   6  15      465.12      483.49     26.96 o 
   4   6  15      597.55      574.97     20.32 o 
   5   6  15      466.07      474.74     28.20 o 
  -9   7  15      126.12      127.28     15.23 o 
  -8   7  15      924.85      981.27     25.42 o 
  -7   7  15       41.70       40.59      9.04 o 
  -6   7  15     1712.41     1791.76     34.70 o 
  -5   7  15        0.90       -6.83      6.83 o 
  -4   7  15     2106.08     2029.71     72.56 o 
  -3   7  15        1.75       -8.32      8.32 o 
  -2   7  15     1137.72     1131.38     28.28 o 
  -1   7  15      114.07      103.74     12.84 o 
   0   7  15      381.08      398.83     19.85 o 
   1   7  15        5.59        9.43     11.82 o 
   2   7  15        2.23       -7.37     12.57 o 
   3   7  15       82.62      111.88     15.30 o 
   4   7  15      163.71      140.01     17.05 o 
   5   7  15        0.67        3.24     15.32 o 
  -8   8  15      980.83     1123.98     70.36 o 
  -7   8  15       25.84       32.80     15.64 o 
  -6   8  15      647.96      669.10     25.99 o 
  -5   8  15        3.24       12.21     10.74 o 
  -4   8  15        9.72       -1.02      9.44 o 
  -3   8  15        6.62       -1.37      9.30 o 
  -2   8  15      243.27      269.07     15.40 o 
  -1   8  15        4.11       15.08     10.39 o 
   0   8  15      954.10     1008.82     46.47 o 
   1   8  15        1.89       -6.59     11.73 o 
   2   8  15     1404.17     1463.08     56.39 o 
   3   8  15       18.28       -5.91     12.30 o 
   4   8  15      382.31      391.10     25.48 o 
  -7   9  15       15.33       -1.85     26.85 o 
  -6   9  15     1789.46     1858.15     44.92 o 
  -5   9  15      100.90      108.29     14.09 o 
  -4   9  15     1906.24     1950.24     40.76 o 
  -3   9  15      329.90      325.53     20.22 o 
  -2   9  15     1011.21     1065.64     31.54 o 
  -1   9  15      221.68      236.04     16.69 o 
   0   9  15      597.78      583.25     24.65 o 
   1   9  15        0.01        2.68     10.73 o 
   2   9  15       61.52       44.57     13.81 o 
   3   9  15      118.48       82.40     26.85 o 
  -6  10  15      120.17      100.92     32.40 o 
  -5  10  15        1.14        0.54     17.37 o 
  -4  10  15        0.99      -11.69     11.69 o 
  -3  10  15       44.13       39.09     11.00 o 
  -2  10  15      456.75      458.22     22.59 o 
  -1  10  15      167.26      153.55     14.94 o 
   0  10  15      830.72      835.18     28.42 o 
   1  10  15      257.40      280.53     41.66 o 
  -3  11  15      490.46      483.29     54.63 o 
  -2  11  15      592.72      627.73     58.33 o 
 -10   0  16       18.44       -4.53     14.05 o 
  -8   0  16      123.06      103.89     15.10 o 
  -6   0  16      824.94      867.01     32.42 o 
  -4   0  16     3377.76     3324.31    134.71 o 
  -2   0  16     1017.40      983.09     40.57 o 
   0   0  16      896.67      868.32     37.61 o 
   2   0  16       10.49      -13.70     13.70 o 
   4   0  16      170.61      138.24     20.92 o 
   6   0  16      229.93      284.88     28.78 o 
 -10   1  16      771.19      798.49     25.75 o 
  -9   1  16       21.31       15.13      9.54 o 
  -8   1  16      860.10      815.45     24.64 o 
  -7   1  16       16.05        7.20      9.05 o 
  -6   1  16      414.71      418.16     17.49 o 
  -5   1  16       18.56       18.01      8.48 o 
  -4   1  16       83.22       99.44     10.20 o 
  -3   1  16        7.12        8.59      8.02 o 
  -2   1  16     1802.78     1808.58     35.68 o 
  -1   1  16       27.58       32.69      9.87 o 
   0   1  16     4641.75     4784.66     82.51 o 
   1   1  16        2.89       -7.83      9.54 o 
   2   1  16     4090.26     4292.81     76.48 o 
   3   1  16       13.27      -12.06     12.06 o 
   4   1  16     1904.98     2014.29     60.40 o 
   5   1  16       89.99       69.27     14.29 o 
   6   1  16      224.10      231.94     22.60 o 
 -10   2  16       12.23      -17.02     17.02 o 
  -9   2  16       42.44       37.12     11.78 o 
  -8   2  16      168.82      154.74     16.57 o 
  -7   2  16      235.79      230.02     14.73 o 
  -6   2  16      651.12      653.06     21.39 o 
  -5   2  16      347.14      373.21     16.46 o 
  -4   2  16     1559.67     1567.21     33.30 o 
  -3   2  16      430.75      495.07     21.60 o 
  -2   2  16      672.56      683.45     24.18 o 
  -1   2  16      504.34      524.30     20.99 o 
   0   2  16       40.51       30.90      9.05 o 
   1   2  16        3.65        6.90      8.88 o 
   2   2  16      365.32      353.10     19.22 o 
   3   2  16       33.98       57.36     14.42 o 
   4   2  16      350.23      343.27     22.79 o 
   5   2  16      420.52      428.39     22.49 o 
   6   2  16      213.59      263.68     84.25 o 
 -10   3  16      304.54      312.94     42.59 o 
  -9   3  16      177.97      164.70     15.43 o 
  -8   3  16      587.13      581.79     23.79 o 
  -7   3  16      265.58      263.77     17.42 o 
  -6   3  16       63.51       52.13     10.75 o 
  -5   3  16      151.35      161.52     16.84 o 
  -4   3  16       29.44       36.53      9.32 o 
  -3   3  16       33.59       36.97      9.35 o 
  -2   3  16     1270.85     1285.17     32.21 o 
  -1   3  16      379.31      366.78     17.24 o 
   0   3  16     3402.37     3524.62     63.78 o 
   1   3  16      906.16      908.50     27.00 o 
   2   3  16     3134.58     3056.82     83.24 o 
   3   3  16      324.49      342.00     40.07 o 
   4   3  16     2229.99     2299.06     70.48 o 
   5   3  16       31.60       36.89     18.98 o 
  -9   4  16      204.40      224.92     25.15 o 
  -8   4  16      229.96      255.81     17.51 o 
  -7   4  16      589.32      611.14     25.52 o 
  -6   4  16      440.11      444.91     23.26 o 
  -5   4  16     2168.34     2129.62     64.81 o 
  -4   4  16      470.82      464.17     19.86 o 
  -3   4  16     1957.45     1958.50     42.21 o 
  -2   4  16      237.29      233.59     20.18 o 
  -1   4  16     1439.87     1451.97     34.32 o 
   0   4  16      153.87      126.50     11.07 o 
   1   4  16        0.70        0.47      9.30 o 
   2   4  16        0.13      -11.01     11.01 o 
   3   4  16      624.17      649.85     25.39 o 
   4   4  16       53.39       87.96     36.11 o 
   5   4  16      772.92      778.64     62.03 o 
  -9   5  16      575.30      597.25     62.03 o 
  -8   5  16      107.33       79.83     12.13 o 
  -7   5  16      601.72      656.48     36.67 o 
  -6   5  16       15.59       13.55      8.90 o 
  -5   5  16      120.95      117.03     11.44 o 
  -4   5  16       16.29       25.24      8.34 o 
  -3   5  16      168.61      174.88     12.28 o 
  -2   5  16       24.18       25.38      8.42 o 
  -1   5  16      792.32      792.04     20.28 o 
   0   5  16      344.56      381.87     16.07 o 
   1   5  16      886.64      911.89     24.07 o 
   2   5  16      536.86      525.22     19.67 o 
   3   5  16      421.39      427.53     20.93 o 
   4   5  16      973.70     1013.08     30.99 o 
   5   5  16      151.18      217.58     45.37 o 
  -8   6  16      151.68      159.16     20.29 o 
  -7   6  16      789.34      793.37     23.28 o 
  -6   6  16      170.78      168.08     12.58 o 
  -5   6  16     2670.61     2807.20     61.01 o 
  -4   6  16       41.92       34.79      9.68 o 
  -3   6  16     2565.53     2564.46     45.26 o 
  -2   6  16       25.14       13.00      8.13 o 
  -1   6  16      909.33      873.69     27.28 o 
   0   6  16        0.67       -0.85      7.94 o 
   1   6  16      199.45      213.14     12.81 o 
   2   6  16       69.75       51.67      9.91 o 
   3   6  16      407.23      415.27     19.31 o 
   4   6  16      237.59      211.56     14.80 o 
  -8   7  16       15.25       23.83     34.26 o 
  -7   7  16      520.42      522.23     33.80 o 
  -6   7  16        6.50       16.65      8.74 o 
  -5   7  16       66.45       49.23      8.35 o 
  -4   7  16        4.68       -0.18     10.01 o 
  -3   7  16      209.03      166.29     17.99 o 
  -2   7  16        7.72        3.25      9.35 o 
  -1   7  16      560.86      562.16     23.78 o 
   0   7  16        0.14       -4.46     11.09 o 
   1   7  16      465.26      456.70     33.11 o 
   2   7  16      162.92      138.26     15.98 o 
   3   7  16      484.78      506.42     25.01 o 
  -6   8  16        0.21        4.40     13.82 o 
  -5   8  16     2168.33     2226.38     50.20 o 
  -4   8  16        0.22       -3.17     10.90 o 
  -3   8  16     2182.29     2371.31     51.60 o 
  -2   8  16       17.80       28.45     11.93 o 
  -1   8  16     1207.96     1198.89     34.57 o 
   0   8  16       61.95       52.79     13.76 o 
   1   8  16      220.18      211.52     16.97 o 
   2   8  16       19.78        4.36     18.02 o 
  -5   9  16        0.09       29.63     27.78 o 
  -4   9  16        1.24      -13.30     13.30 o 
  -3   9  16      214.13      244.13     17.41 o 
  -2   9  16       51.67       35.19     21.11 o 
  -1   9  16      554.13      600.37     25.45 o 
   0   9  16      184.72      147.86     18.27 o 
   1   9  16      450.08      514.77     54.63 o 
  -9   0  17     1859.63     1970.47     64.12 o 
  -7   0  17     1205.99     1229.57     49.35 o 
  -5   0  17      652.92      622.26     35.57 o 
  -3   0  17      865.02      846.59     39.94 o 
  -1   0  17     1264.04     1212.64     47.46 o 
   1   0  17     3953.58     4058.11    104.41 o 
   3   0  17     1146.48     1243.42     70.36 o 
  -9   1  17      290.89      290.39     22.44 o 
  -8   1  17       42.95       12.13     11.30 o 
  -7   1  17      588.13      633.17     22.61 o 
  -6   1  17      105.66      114.75     12.04 o 
  -5   1  17     1004.52     1062.25     27.70 o 
  -4   1  17       14.24        1.47     13.21 o 
  -3   1  17     1309.62     1330.27     35.02 o 
  -2   1  17      294.75      290.91     17.53 o 
  -1   1  17      704.73      692.23     28.87 o 
   0   1  17        0.10       28.17     10.82 o 
   1   1  17      120.25      112.31     13.42 o 
   2   1  17       11.56       31.81     16.33 o 
   3   1  17      125.30      125.63     40.27 o 
   4   1  17       14.02       13.78     15.60 o 
  -9   2  17     1276.13     1378.59     74.99 o 
  -8   2  17       14.73        1.39     11.97 o 
  -7   2  17      993.28     1027.64     28.06 o 
  -6   2  17        1.88        3.41      9.54 o 
  -5   2  17      362.06      358.11     17.14 o 
  -4   2  17       19.87        3.00      9.48 o 
  -3   2  17      337.67      315.47     15.86 o 
  -2   2  17        1.12       -8.76      8.76 o 
  -1   2  17     2588.87     2648.38     54.22 o 
   0   2  17      243.88      222.10     16.02 o 
   1   2  17     3000.45     3219.03     72.42 o 
   2   2  17      182.06      189.26     34.79 o 
   3   2  17     1144.71     1198.78     40.59 o 
   4   2  17      251.87      282.47     29.37 o 
  -8   3  17       64.29       47.07     12.70 o 
  -7   3  17      728.51      776.61     29.93 o 
  -6   3  17      792.97      772.37     26.50 o 
  -5   3  17      619.47      648.32     31.67 o 
  -4   3  17     1213.03     1213.15     32.47 o 
  -3   3  17      511.91      550.86     22.44 o 
  -2   3  17      843.12      825.12     26.22 o 
  -1   3  17      281.42      271.89     16.17 o 
   0   3  17      337.99      332.35     17.64 o 
   1   3  17       10.82       25.08     14.35 o 
   2   3  17      181.02      145.14     17.28 o 
   3   3  17       34.09       21.63     17.57 o 
   4   3  17      425.97      435.15     48.14 o 
  -8   4  17       33.33      -25.46     25.46 o 
  -7   4  17      414.17      443.19     21.25 o 
  -6   4  17       40.70       24.40     11.29 o 
  -5   4  17        4.22       -6.33      9.88 o 
  -4   4  17       42.31       15.88     11.49 o 
  -3   4  17      227.18      189.27     14.43 o 
  -2   4  17      255.17      269.75     16.21 o 
  -1   4  17      284.75      289.67     16.63 o 
   0   4  17     1047.60     1052.10     33.60 o 
   1   4  17      713.24      754.36     25.65 o 
   2   4  17     1283.41     1300.05     34.27 o 
   3   4  17      227.99      233.23     20.49 o 
   4   4  17      422.71      527.74     54.63 o 
  -7   5  17      391.82      421.27     26.68 o 
  -6   5  17     1464.67     1533.88     36.13 o 
  -5   5  17      220.33      229.35     14.80 o 
  -4   5  17     2619.88     2616.32     47.58 o 
  -3   5  17       40.94       35.36      9.85 o 
  -2   5  17     1682.45     1646.64     34.74 o 
  -1   5  17       87.68       53.87     16.19 o 
   0   5  17       43.45       47.56     16.72 o 
   1   5  17       71.17       41.24     11.31 o 
   2   5  17      338.26      342.93     18.76 o 
   3   5  17       92.78       62.56     18.76 o 
  -7   6  17       32.72       34.26     31.48 o 
  -6   6  17       13.53        4.87      9.69 o 
  -5   6  17        9.94       -8.73      8.73 o 
  -4   6  17      191.38      216.64     13.38 o 
  -3   6  17        3.64        0.62      8.52 o 
  -2   6  17      758.03      766.24     23.85 o 
  -1   6  17       21.94       29.09      9.99 o 
   0   6  17      729.30      723.36     21.57 o 
   1   6  17       39.51       39.78      9.88 o 
   2   6  17     1165.10     1233.84     29.35 o 
  -6   7  17     1246.43     1299.48     38.69 o 
  -5   7  17       68.75       66.35     17.53 o 
  -4   7  17     2566.78     2569.10     55.43 o 
  -3   7  17       39.83       27.01     12.54 o 
  -2   7  17     1522.18     1593.52     47.14 o 
  -1   7  17        4.44       -1.85     12.10 o 
   0   7  17      156.11      158.70     15.97 o 
   1   7  17        6.64        0.15     12.44 o 
  -4   8  17       94.15      111.10     32.40 o 
  -3   8  17        0.04        9.26     17.68 o 
  -2   8  17      824.61      914.74     60.18 o 
  -1   8  17       38.15       37.93     33.79 o 
   0   8  17      823.37      851.78     65.74 o 
  -6   0  18      923.05      926.40     44.01 o 
  -4   0  18     2226.21     2375.84     74.20 o 
  -2   0  18      859.57      810.60     40.23 o 
   0   0  18      392.35      477.21     76.38 o 
   2   0  18      509.19      582.36     50.92 o 
  -7   1  18        0.44      -16.68     16.68 o 
  -6   1  18      450.26      470.78     23.23 o 
  -5   1  18       32.90       34.85     12.51 o 
  -4   1  18       14.42       -1.01     11.22 o 
  -3   1  18        3.26        3.15     11.27 o 
  -2   1  18      808.75      792.98     27.64 o 
  -1   1  18      129.48      139.95     15.15 o 
   0   1  18     1066.27     1092.44     32.72 o 
   1   1  18       41.13       57.54     15.48 o 
   2   1  18     1085.76     1160.66     50.92 o 
   3   1  18        2.38      -27.78     27.78 o 
  -7   2  18      156.37      193.50     34.26 o 
  -6   2  18      951.81      984.29     28.43 o 
  -5   2  18      351.91      351.13     17.87 o 
  -4   2  18     1167.55     1225.77     35.17 o 
  -3   2  18      220.24      233.62     23.07 o 
  -2   2  18      802.52      779.48     27.35 o 
  -1   2  18      480.30      531.02     34.49 o 
   0   2  18       30.20       46.21     15.73 o 
   1   2  18        8.20       26.76     14.30 o 
   2   2  18      176.64      224.98     38.89 o 
  -7   3  18       14.33       14.81     25.00 o 
  -6   3  18      108.37      111.21     22.45 o 
  -5   3  18       31.92       19.28     11.94 o 
  -4   3  18       27.83       34.59     12.00 o 
  -3   3  18      230.87      213.67     15.91 o 
  -2   3  18      255.49      246.66     19.17 o 
  -1   3  18      319.67      348.56     22.34 o 
   0   3  18      749.52      764.40     63.88 o 
   1   3  18     1489.56     1521.64     54.15 o 
   2   3  18      568.66      570.32     49.07 o 
  -6   4  18      660.20      722.16     53.70 o 
  -5   4  18     1136.61     1085.79     31.68 o 
  -4   4  18      488.47      522.88     22.48 o 
  -3   4  18      824.56      809.71     26.80 o 
  -2   4  18      227.08      191.68     15.64 o 
  -1   4  18      242.70      240.18     18.46 o 
   0   4  18      122.50      115.65     16.03 o 
   1   4  18       47.55       74.07     28.70 o 
   2   4  18      239.54      277.76     39.81 o 
  -5   5  18       15.08       -8.33     18.33 o 
  -4   5  18       14.88       19.68     11.36 o 
  -3   5  18      462.45      473.45     25.93 o 
  -2   5  18       71.33       77.64     12.70 o 
  -1   5  18     1430.74     1468.14     40.67 o 
   0   5  18       23.45       31.94     17.02 o 
   1   5  18     1074.37     1069.77     67.59 o 
  -4   6  18      186.49      219.64     27.01 o 
  -3   6  18     1666.20     1709.96     39.38 o 
  -2   6  18      154.72      146.13     15.59 o 
  -1   6  18      587.38      549.19     25.13 o 
   0   6  18        0.24       71.29     33.33 o 
  -5   0  19       72.89       34.26     27.78 o 
  -3   0  19      138.59      185.45     35.18 o 
  -1   0  19      618.39      647.23     38.95 o 
  -5   1  19     1948.07     2110.02     99.99 o 
  -4   1  19       92.97       56.69     20.26 o 
  -3   1  19     2302.18     2431.03     54.10 o 
  -2   1  19       62.05       55.93     14.78 o 
  -1   1  19      165.27      177.39     30.64 o 
   0   1  19        3.62      -17.99     17.99 o 
  -5   2  19        0.02       96.29     33.33 o 
  -4   2  19      277.09      249.54     29.74 o 
  -3   2  19      229.55      215.59     42.13 o 
  -2   2  19      167.70      192.34     21.77 o 
  -1   2  19      806.79      884.77     36.79 o 
   0   2  19      371.54      420.50     33.06 o 
  -3   3  19      733.26      893.45     63.88 o 
  -2   3  19      102.50      138.88     33.33 o 
                                                 
